# Supplementary material for: Triiodothyronine (T3) promotes brown fat hyperplasia via thyroid hormone receptor α mediated adipocyte progenitor cell proliferation
Source: Nat Commun. 2022 Jun 13;13:3394. doi: 10.1038/s41467-022-31154-1 (PMC9192766; doi:10.1038/s41467-022-31154-1)
Supplement: Supplementary file 4 — Supplementary Data 1 [file 41467_2022_31154_MOESM4_ESM.xlsx]

## Sheet: Supplementary Data 1
	p_val	avg_logFC	pct.1	pct.2	p_val_adj	cluster	gene
Has1	0	1.13822	0.959	0.653	0	0	Has1
Ugdh	0	1.04511	0.995	0.827	0	0	Ugdh
Gfpt2	0	1.00078	0.996	0.826	0	0	Gfpt2
Uap1	0	0.987875	0.988	0.885	0	0	Uap1
Procr	0	0.922309	0.967	0.713	0	0	Procr
Fn1	0	0.921741	0.998	0.62	0	0	Fn1
Ackr3	0	0.90865	0.994	0.762	0	0	Ackr3
Pcolce2	0	0.86973	0.998	0.818	0	0	Pcolce2
Ly6c1	0	0.827296	0.998	0.854	0	0	Ly6c1
Pi16	0	0.815491	0.974	0.544	0	0	Pi16
Metrnl	0	0.777711	0.975	0.781	0	0	Metrnl
Anxa3	0	0.771847	0.985	0.552	0	0	Anxa3
Plpp3	0	0.743451	1	0.985	0	0	Plpp3
Pla1a	0	0.727083	0.953	0.637	0	0	Pla1a
Lbp	0	0.714183	0.958	0.835	0	0	Lbp
Dpp4	0	0.712056	0.936	0.411	0	0	Dpp4
Errfi1	0	0.703917	0.968	0.847	0	0	Errfi1
Fndc1	0	0.688378	0.986	0.803	0	0	Fndc1
Cd248	0	0.687625	0.984	0.737	0	0	Cd248
Lrrn4cl	0	0.673568	0.98	0.709	0	0	Lrrn4cl
Creb5	0	0.654373	0.942	0.55	0	0	Creb5
Efemp1	0	0.65334	0.973	0.805	0	0	Efemp1
C3	0	0.622601	0.998	0.945	0	0	C3
Cd55	0	0.620773	0.928	0.563	0	0	Cd55
Emilin2	0	0.617834	0.981	0.783	0	0	Emilin2
Mustn1	0	0.616741	0.902	0.455	0	0	Mustn1
Pcsk6	0	0.607533	0.978	0.674	0	0	Pcsk6
Adgrd1	0	0.586183	0.925	0.559	0	0	Adgrd1
Col14a1	0	0.581552	0.973	0.715	0	0	Col14a1
Tmem100	0	0.57891	0.888	0.507	0	0	Tmem100
Heg1	0	0.578051	0.975	0.81	0	0	Heg1
Ppp1r14b	0	0.577763	0.99	0.899	0	0	Ppp1r14b
Sema3c	0	0.573486	0.909	0.445	0	0	Sema3c
Vasn	0	0.553231	0.973	0.829	0	0	Vasn
Anxa1	0	0.539333	0.994	0.958	0	0	Anxa1
Dbn1	0	0.532671	0.923	0.571	0	0	Dbn1
Igfbp4	0	0.527358	0.998	0.961	0	0	Igfbp4
Tnxb	0	0.50545	0.999	0.972	0	0	Tnxb
Cadm3	0	0.50365	0.889	0.505	0	0	Cadm3
Ablim1	0	0.496774	0.952	0.726	0	0	Ablim1
Mgll	0	0.496617	0.824	0.443	0	0	Mgll
Zyx	0	0.487962	0.916	0.67	0	0	Zyx
Lims2	0	0.433733	0.899	0.582	0	0	Lims2
Fbn1	2.25e-306	0.523023	0.989	0.92	4.5e-303	0	Fbn1
Opcml	4.85e-294	0.444764	0.786	0.39	9.69e-291	0	Opcml
Smpd3	7.22e-291	0.602267	0.748	0.363	1.44e-287	0	Smpd3
Efhd1	9.69e-290	0.416198	0.772	0.316	1.94e-286	0	Efhd1
Klf4	3.58e-289	0.566439	0.998	0.968	7.16e-286	0	Klf4
Ackr1	5.21e-286	0.275669	0.743	0.39	1.04e-282	0	Ackr1
Ptgs2	1.91e-285	0.621694	0.851	0.546	3.82e-282	0	Ptgs2
Igfbp6	4.09e-285	0.459218	1	0.968	8.18e-282	0	Igfbp6
Islr	3.28e-282	0.422183	0.967	0.789	6.57e-279	0	Islr
Glul	4.88e-277	0.587934	0.98	0.893	9.77e-274	0	Glul
Sbsn	4.89e-275	0.401299	0.844	0.482	9.77e-272	0	Sbsn
Mfap5	5.71e-271	0.419921	0.993	0.924	1.14e-267	0	Mfap5
Fosl1	1.55e-253	0.314751	0.745	0.5	3.11e-250	0	Fosl1
Zfp385a	2.45e-247	0.42858	0.905	0.694	4.9e-244	0	Zfp385a
Uchl1	5.4e-237	0.428722	0.759	0.399	1.08e-233	0	Uchl1
Car8	2e-235	0.368923	0.718	0.311	3.99e-232	0	Car8
Kcnk5	2.39e-234	0.295491	0.693	0.397	4.79e-231	0	Kcnk5
Il1r2	2.52e-228	0.71216	0.693	0.355	5.05e-225	0	Il1r2
Chst1	5.3e-228	0.371929	0.71	0.313	1.06e-224	0	Chst1
Sfrp2	2.88e-222	0.526283	0.838	0.537	5.77e-219	0	Sfrp2
Ecm1	1.6e-219	0.395715	0.99	0.977	3.2e-216	0	Ecm1
Tnfaip6	8.32e-215	0.864793	0.975	0.912	1.66e-211	0	Tnfaip6
Slc4a4	8.11e-210	0.394648	0.781	0.505	1.62e-206	0	Slc4a4
Tek	2.78e-201	0.346691	0.837	0.576	5.56e-198	0	Tek
Gngt2	8.01e-197	0.374868	0.822	0.551	1.6e-193	0	Gngt2
Tppp3	1.12e-196	0.45172	0.931	0.73	2.24e-193	0	Tppp3
C4b	2.05e-195	0.384299	0.919	0.678	4.1e-192	0	C4b
Tubb4a	1.88e-192	0.261618	0.639	0.322	3.76e-189	0	Tubb4a
Galnt16	5.04e-192	0.329474	0.714	0.369	1.01e-188	0	Galnt16
Gas7	1.45e-191	0.455367	0.798	0.517	2.9e-188	0	Gas7
Fosl2	2.68e-187	0.41376	0.882	0.678	5.35e-184	0	Fosl2
Pdlim1	2.39e-183	0.331801	0.79	0.5	4.77e-180	0	Pdlim1
Islr2	6.28e-178	0.312252	0.637	0.347	1.26e-174	0	Islr2
Arhgap20	3.41e-177	0.363506	0.789	0.531	6.81e-174	0	Arhgap20
Ifi27l2a	3.59e-177	0.425375	0.959	0.788	7.17e-174	0	Ifi27l2a
Plat	6.27e-172	0.356673	0.935	0.802	1.25e-168	0	Plat
Prg4	8.89e-172	0.440352	0.771	0.528	1.78e-168	0	Prg4
Fez1	2.26e-169	0.363117	0.688	0.395	4.53e-166	0	Fez1
Fbln5	5.91e-169	0.367573	0.891	0.703	1.18e-165	0	Fbln5
Vegfd	1.08e-165	0.427835	0.763	0.542	2.15e-162	0	Vegfd
Trio	4.8e-162	0.333483	0.768	0.538	9.6e-159	0	Trio
Hspb8	9.06e-162	0.387754	0.953	0.858	1.81e-158	0	Hspb8
D830025C05Rik	4.29e-160	0.313091	0.808	0.571	8.57e-157	0	D830025C05Rik
Samhd1	1.22e-156	0.362239	0.838	0.673	2.44e-153	0	Samhd1
Gm12840	2.51e-156	0.745813	0.722	0.46	5.03e-153	0	Gm12840
Ckb	6.26e-156	0.34969	0.911	0.771	1.25e-152	0	Ckb
Serpine2	2.01e-155	0.373207	0.85	0.663	4.03e-152	0	Serpine2
Csrnp1	4.91e-154	0.43031	0.937	0.812	9.81e-151	0	Csrnp1
Cdkn1a	1.73e-152	0.425912	0.953	0.853	3.46e-149	0	Cdkn1a
Mt2	1.67e-149	0.521478	0.982	0.929	3.35e-146	0	Mt2
Usp2	1.6e-147	0.269846	0.811	0.611	3.21e-144	0	Usp2
Cxcl13	1.13e-146	0.847783	0.808	0.627	2.26e-143	0	Cxcl13
Fstl1	1.32e-146	0.275416	0.995	0.979	2.65e-143	0	Fstl1
Plac8	1.33e-145	0.47707	0.741	0.486	2.66e-142	0	Plac8
Thbs3	2.52e-144	0.28825	0.881	0.638	5.04e-141	0	Thbs3
Skil	5.46e-141	0.287803	0.838	0.6	1.09e-137	0	Skil
Stmn4	6.35e-141	0.338301	0.627	0.349	1.27e-137	0	Stmn4
Ugp2	1.35e-139	0.307615	0.897	0.751	2.7e-136	0	Ugp2
Slco3a1	1.41e-138	0.279951	0.815	0.631	2.82e-135	0	Slco3a1
Tiparp	4.7e-137	0.451269	0.869	0.719	9.41e-134	0	Tiparp
Crip1	4.8e-136	0.325928	0.991	0.983	9.6e-133	0	Crip1
Maff	2.99e-131	0.372552	0.878	0.684	5.99e-128	0	Maff
Cebpb	2.32e-130	0.483581	0.994	0.983	4.65e-127	0	Cebpb
Vcan	1.17e-128	0.315988	0.765	0.536	2.34e-125	0	Vcan
Lgi2	1.12e-127	0.329642	0.758	0.541	2.24e-124	0	Lgi2
Arl4d	2.48e-127	0.344228	0.624	0.355	4.97e-124	0	Arl4d
Rcan1	6.41e-127	0.289353	0.802	0.597	1.28e-123	0	Rcan1
Sulf2	2.22e-124	0.308683	0.732	0.515	4.44e-121	0	Sulf2
Lurap1l	4.53e-121	0.251029	0.633	0.339	9.07e-118	0	Lurap1l
Basp1	5.85e-121	0.330769	0.856	0.688	1.17e-117	0	Basp1
Ptx3	2.65e-119	0.654256	0.789	0.597	5.29e-116	0	Ptx3
Il18	2.95e-119	0.272542	0.646	0.391	5.89e-116	0	Il18
Limch1	9.86e-117	0.279673	0.602	0.287	1.97e-113	0	Limch1
Atf3	4.64e-113	0.397616	0.981	0.907	9.29e-110	0	Atf3
Flnb	1.83e-110	0.276528	0.606	0.325	3.66e-107	0	Flnb
Clic4	6.82e-110	0.326144	0.969	0.911	1.36e-106	0	Clic4
Csrp2	2.15e-104	0.263305	0.92	0.792	4.31e-101	0	Csrp2
Sbno2	2.67e-104	0.348981	0.924	0.828	5.34e-101	0	Sbno2
Hk2	3.87e-100	0.395938	0.944	0.862	7.74e-97	0	Hk2
Spsb1	8e-98	0.256395	0.638	0.399	1.6e-94	0	Spsb1
Klf3	9.32e-98	0.273725	0.829	0.712	1.86e-94	0	Klf3
Tuba1c	1.34e-94	0.260582	0.852	0.71	2.67e-91	0	Tuba1c
Nfkb1	1.02e-85	0.383849	0.885	0.798	2.04e-82	0	Nfkb1
Rhou	3.85e-82	0.261454	0.728	0.576	7.71e-79	0	Rhou
Lgals3	4.7e-79	0.33978	0.827	0.724	9.41e-76	0	Lgals3
Nr4a1	4.03e-75	0.31379	0.866	0.721	8.05e-72	0	Nr4a1
Eif4e	5.95e-74	0.358885	0.918	0.849	1.19e-70	0	Eif4e
Osr2	2.89e-73	0.297156	0.616	0.405	5.78e-70	0	Osr2
Nfkbia	7.86e-66	0.254605	0.986	0.953	1.57e-62	0	Nfkbia
Ier5	3.37e-55	0.279958	0.952	0.907	6.74e-52	0	Ier5
Ccl2	7.69e-54	0.449334	0.843	0.757	1.54e-50	0	Ccl2
Col15a1	0	1.42371	0.997	0.783	0	1	Col15a1
Tmem176b	0	1.20638	0.932	0.66	0	1	Tmem176b
Col5a3	0	1.18055	0.999	0.715	0	1	Col5a3
Col6a2	0	1.16741	1	0.948	0	1	Col6a2
Sparcl1	0	1.15422	0.996	0.726	0	1	Sparcl1
Col6a3	0	1.13425	1	0.946	0	1	Col6a3
Cxcl14	0	1.1099	0.897	0.704	0	1	Cxcl14
Fabp4	0	1.10154	0.917	0.615	0	1	Fabp4
Col4a1	0	1.08927	1	0.928	0	1	Col4a1
Tmem176a	0	1.06949	0.883	0.529	0	1	Tmem176a
Col6a1	0	1.05246	1	0.981	0	1	Col6a1
Plin2	0	1.02184	0.977	0.688	0	1	Plin2
Cldn15	0	1.01819	0.905	0.486	0	1	Cldn15
Lpl	0	1.00982	0.997	0.966	0	1	Lpl
Col4a2	0	1.00832	1	0.869	0	1	Col4a2
Col3a1	0	1.00682	1	0.997	0	1	Col3a1
Nrep	0	0.950095	0.855	0.517	0	1	Nrep
Smoc2	0	0.93737	0.991	0.743	0	1	Smoc2
Lum	0	0.896298	0.998	0.913	0	1	Lum
Apoe	0	0.892535	0.951	0.705	0	1	Apoe
Enpp2	0	0.86848	0.98	0.673	0	1	Enpp2
Col18a1	0	0.867726	0.943	0.548	0	1	Col18a1
Hspg2	0	0.861572	0.998	0.927	0	1	Hspg2
Fbln7	0	0.857524	0.835	0.54	0	1	Fbln7
Sh3bgrl3	0	0.833184	0.984	0.825	0	1	Sh3bgrl3
Spry1	0	0.78662	0.901	0.534	0	1	Spry1
Mafb	0	0.780494	0.916	0.669	0	1	Mafb
Fscn1	0	0.757886	0.936	0.425	0	1	Fscn1
Plod1	0	0.756688	0.957	0.694	0	1	Plod1
Sparc	0	0.751548	1	1	0	1	Sparc
H2-Q7	0	0.741593	0.892	0.666	0	1	H2-Q7
Plpp1	0	0.739884	0.937	0.62	0	1	Plpp1
Bmper	0	0.705107	0.924	0.528	0	1	Bmper
Serpinh1	0	0.685119	1	0.997	0	1	Serpinh1
Lgals1	0	0.670547	0.999	0.983	0	1	Lgals1
Adgre5	0	0.659163	0.867	0.495	0	1	Adgre5
Ccl11	0	0.655606	0.994	0.918	0	1	Ccl11
G0s2	0	0.651262	0.877	0.455	0	1	G0s2
Anxa5	0	0.647063	0.998	0.97	0	1	Anxa5
Ndufa4l2	0	0.641688	0.729	0.428	0	1	Ndufa4l2
Kdelr3	0	0.622428	0.96	0.747	0	1	Kdelr3
Steap4	0	0.622239	0.963	0.646	0	1	Steap4
Fxyd5	0	0.620037	0.948	0.68	0	1	Fxyd5
Cpxm1	0	0.616288	0.958	0.732	0	1	Cpxm1
Ntf3	0	0.615267	0.898	0.674	0	1	Ntf3
Vcam1	0	0.613399	0.871	0.52	0	1	Vcam1
Col5a2	0	0.59284	0.999	0.945	0	1	Col5a2
Meox1	0	0.578095	0.74	0.421	0	1	Meox1
Ppic	0	0.574935	0.984	0.794	0	1	Ppic
Gpm6b	0	0.569685	0.89	0.579	0	1	Gpm6b
Ctsc	0	0.545246	0.808	0.476	0	1	Ctsc
Htra1	0	0.537175	0.998	0.98	0	1	Htra1
Pparg	0	0.536394	0.841	0.557	0	1	Pparg
Plvap	0	0.52255	0.868	0.658	0	1	Plvap
Nid2	0	0.519407	0.899	0.59	0	1	Nid2
Col5a1	0	0.505906	0.993	0.948	0	1	Col5a1
Adam23	0	0.503862	0.923	0.635	0	1	Adam23
Ctsh	0	0.489055	0.99	0.921	0	1	Ctsh
Fkbp10	0	0.488162	0.944	0.723	0	1	Fkbp10
Nr1h3	0	0.488112	0.844	0.507	0	1	Nr1h3
Col1a2	0	0.486664	1	0.999	0	1	Col1a2
Mast4	0	0.478539	0.903	0.621	0	1	Mast4
Col27a1	0	0.459149	0.784	0.473	0	1	Col27a1
Slc9a3r2	0	0.449244	0.77	0.414	0	1	Slc9a3r2
C1qtnf6	0	0.448765	0.912	0.644	0	1	C1qtnf6
S100a6	0	0.448531	1	1	0	1	S100a6
Mme	0	0.44569	0.835	0.52	0	1	Mme
2020-09-04	0	0.444383	0.738	0.425	0	1	2020-09-04
Jup	0	0.442967	0.852	0.626	0	1	Jup
Adam19	0	0.440927	0.843	0.617	0	1	Adam19
2020-09-11	0	0.439512	0.882	0.568	0	1	2020-09-11
Eps8	0	0.435768	0.839	0.541	0	1	Eps8
Frmd4a	0	0.426499	0.798	0.544	0	1	Frmd4a
Enpep	0	0.394247	0.807	0.495	0	1	Enpep
Traf4	0	0.386909	0.707	0.46	0	1	Traf4
Igfbp7	0	0.364397	1	0.928	0	1	Igfbp7
Limd2	0	0.355018	0.664	0.355	0	1	Limd2
Csgalnact1	0	0.342765	0.667	0.38	0	1	Csgalnact1
H2-Q10	6.89e-305	0.4476	0.604	0.375	1.38e-301	1	H2-Q10
Cp	9.63e-300	0.455048	0.974	0.779	1.93e-296	1	Cp
Lifr	1.01e-298	0.412834	0.802	0.525	2.01e-295	1	Lifr
Maged2	9.04e-297	0.442457	0.818	0.509	1.81e-293	1	Maged2
Nxn	9.62e-294	0.317778	0.717	0.472	1.92e-290	1	Nxn
St6galnac2	4.34e-293	0.418043	0.652	0.453	8.68e-290	1	St6galnac2
Cav1	7.4e-292	0.471495	0.91	0.731	1.48e-288	1	Cav1
Jun	9.04e-290	0.517866	0.997	0.992	1.81e-286	1	Jun
Thbs1	5.71e-283	0.688711	0.789	0.603	1.14e-279	1	Thbs1
Txnip	4.36e-282	0.680739	0.949	0.781	8.71e-279	1	Txnip
C1qtnf12	1.65e-272	0.280897	0.719	0.424	3.29e-269	1	C1qtnf12
Hrct1	4e-271	0.332507	0.651	0.402	8.01e-268	1	Hrct1
S100a1	4.85e-270	0.4407	0.899	0.718	9.69e-267	1	S100a1
Il34	1.79e-261	0.462272	0.669	0.466	3.58e-258	1	Il34
Col1a1	1.15e-257	0.487472	1	0.997	2.29e-254	1	Col1a1
Lgals3bp	6.87e-256	0.422357	0.974	0.875	1.37e-252	1	Lgals3bp
Adam12	2.78e-255	0.404098	0.671	0.489	5.55e-252	1	Adam12
Cyp1b1	9.33e-253	0.359912	0.832	0.556	1.87e-249	1	Cyp1b1
Rem1	1.25e-252	0.292601	0.572	0.326	2.5e-249	1	Rem1
Angptl4	1.99e-252	0.537164	0.808	0.564	3.97e-249	1	Angptl4
Tmem119	1.44e-250	0.375308	0.865	0.682	2.87e-247	1	Tmem119
2020-09-09	2.69e-250	0.303356	0.618	0.418	5.39e-247	1	2020-09-09
Gnb4	1.75e-248	0.311612	0.769	0.467	3.5e-245	1	Gnb4
Rcn3	3.14e-247	0.374251	0.989	0.902	6.27e-244	1	Rcn3
Bgn	1.2e-245	0.394239	0.987	0.822	2.39e-242	1	Bgn
Tuba1a	1.3e-245	0.461816	0.996	0.98	2.59e-242	1	Tuba1a
Ckap4	2.42e-242	0.379147	0.952	0.83	4.84e-239	1	Ckap4
H2-Q6	1.05e-236	0.530975	0.778	0.645	2.1e-233	1	H2-Q6
AW112010	1.13e-236	0.494997	0.938	0.766	2.26e-233	1	AW112010
Ier2	9.66e-235	0.626199	0.986	0.959	1.93e-231	1	Ier2
Jade1	3.85e-234	0.302092	0.749	0.467	7.69e-231	1	Jade1
Crip2	6.37e-232	0.370748	0.986	0.887	1.27e-228	1	Crip2
Hspa1b	2.59e-230	0.722603	0.747	0.498	5.18e-227	1	Hspa1b
Ptgir	3.01e-227	0.282912	0.604	0.374	6.02e-224	1	Ptgir
Cbfa2t3	3.56e-227	0.315785	0.533	0.32	7.12e-224	1	Cbfa2t3
Gng11	4.67e-227	0.326236	0.876	0.594	9.34e-224	1	Gng11
Crispld2	2.2e-220	0.514274	0.704	0.45	4.4e-217	1	Crispld2
Jund	1.02e-219	0.466014	0.998	0.998	2.03e-216	1	Jund
Fkbp11	1.38e-216	0.362011	0.792	0.619	2.76e-213	1	Fkbp11
Angptl1	5.28e-214	0.363959	0.873	0.652	1.06e-210	1	Angptl1
H2-K1	5.78e-214	0.379592	1	0.996	1.16e-210	1	H2-K1
Adamts12	1.32e-211	0.358725	0.764	0.567	2.65e-208	1	Adamts12
Ly6e	3.62e-209	0.370511	0.997	0.964	7.25e-206	1	Ly6e
Trabd2b	4.81e-209	0.280331	0.573	0.376	9.63e-206	1	Trabd2b
Srpx	5.24e-209	0.332704	0.977	0.809	1.05e-205	1	Srpx
Tm4sf1	7.02e-206	0.28365	0.781	0.525	1.4e-202	1	Tm4sf1
Mmp19	6.08e-204	0.355499	0.835	0.649	1.22e-200	1	Mmp19
Adh1	2.77e-200	0.353782	0.774	0.539	5.55e-197	1	Adh1
Oaf	2.12e-199	0.380764	0.984	0.915	4.24e-196	1	Oaf
Nrxn2	1.17e-198	0.334033	0.551	0.393	2.34e-195	1	Nrxn2
Csad	2.58e-196	0.254212	0.673	0.432	5.16e-193	1	Csad
Spaar	2.38e-191	0.263049	0.55	0.384	4.77e-188	1	Spaar
Gpx7	9.28e-191	0.331418	0.907	0.71	1.86e-187	1	Gpx7
Fap	2.74e-189	0.291098	0.835	0.569	5.48e-186	1	Fap
Dnajb1	3.39e-188	0.925325	0.947	0.884	6.79e-185	1	Dnajb1
Phlda3	3.79e-187	0.251669	0.762	0.516	7.57e-184	1	Phlda3
Sc5d	2.34e-184	0.294985	0.731	0.582	4.67e-181	1	Sc5d
Adcyap1r1	9.09e-184	0.253581	0.612	0.396	1.82e-180	1	Adcyap1r1
Emilin1	5.03e-182	0.276329	0.782	0.583	1.01e-178	1	Emilin1
Fam43a	8.57e-182	0.315054	0.664	0.484	1.71e-178	1	Fam43a
Fdxr	6.51e-181	0.28919	0.654	0.488	1.3e-177	1	Fdxr
H2-Q4	1.31e-179	0.401549	0.972	0.899	2.63e-176	1	H2-Q4
Postn	3.02e-179	0.515279	0.656	0.416	6.04e-176	1	Postn
Hspa1a	3.22e-178	1.10064	0.836	0.703	6.44e-175	1	Hspa1a
Srm	9.63e-178	0.343757	0.899	0.797	1.93e-174	1	Srm
Ubc	1.74e-177	0.422682	0.999	0.996	3.47e-174	1	Ubc
Hsd11b1	9.86e-175	0.509471	0.922	0.816	1.97e-171	1	Hsd11b1
Tpm4	7.83e-169	0.314422	0.946	0.83	1.57e-165	1	Tpm4
Tmem37	4.32e-155	0.284768	0.49	0.376	8.65e-152	1	Tmem37
Serpine1	1.56e-151	0.495442	0.685	0.535	3.11e-148	1	Serpine1
Ccdc71l	8.73e-151	0.256175	0.835	0.719	1.75e-147	1	Ccdc71l
Actb	2.21e-148	0.27451	1	0.998	4.43e-145	1	Actb
Lamc3	7.83e-144	0.287424	0.424	0.244	1.57e-140	1	Lamc3
Gm26802	4.07e-143	0.293355	0.547	0.372	8.14e-140	1	Gm26802
Lsamp	3.09e-142	0.273798	0.669	0.553	6.18e-139	1	Lsamp
Fam198b	2.52e-140	0.262908	0.928	0.818	5.04e-137	1	Fam198b
Tubb5	1.16e-139	0.325102	0.972	0.906	2.32e-136	1	Tubb5
Arsi	1.44e-135	0.274151	0.812	0.709	2.88e-132	1	Arsi
Lgmn	1.57e-135	0.254305	0.865	0.76	3.15e-132	1	Lgmn
Msmo1	1.75e-134	0.332178	0.598	0.489	3.51e-131	1	Msmo1
Id1	5.79e-130	0.420709	0.621	0.486	1.16e-126	1	Id1
Hmgcs1	2.13e-128	0.41893	0.686	0.581	4.26e-125	1	Hmgcs1
Cxcl9	6.69e-128	0.756365	0.643	0.551	1.34e-124	1	Cxcl9
Vwa1	8.41e-125	0.271221	0.64	0.509	1.68e-121	1	Vwa1
Olfm2	1.01e-118	0.281182	0.462	0.284	2.02e-115	1	Olfm2
Klf6	6.94e-115	0.328887	0.987	0.95	1.39e-111	1	Klf6
Dclk1	7.93e-114	0.286716	0.834	0.693	1.59e-110	1	Dclk1
Aspn	2.16e-112	0.251096	0.869	0.699	4.33e-109	1	Aspn
Ldlr	2.06e-107	0.257705	0.707	0.659	4.12e-104	1	Ldlr
Arc	2.33e-107	0.638998	0.559	0.514	4.66e-104	1	Arc
H1f0	2.86e-106	0.305092	0.82	0.706	5.72e-103	1	H1f0
Gm13889	4.32e-104	0.457686	0.496	0.437	8.65e-101	1	Gm13889
Fdps	6.12e-104	0.322916	0.632	0.551	1.22e-100	1	Fdps
Lypd1	6.91e-101	0.293183	0.472	0.372	1.38e-97	1	Lypd1
Rhob	1.69e-99	0.310091	0.991	0.961	3.38e-96	1	Rhob
Hsph1	6.32e-98	0.294486	0.684	0.548	1.26e-94	1	Hsph1
Cthrc1	2.34e-86	0.308255	0.455	0.39	4.67e-83	1	Cthrc1
S100a4	2.68e-84	0.564485	0.67	0.604	5.35e-81	1	S100a4
Cxcl1	4.11e-59	0.311999	0.952	0.923	8.23e-56	1	Cxcl1
Mmp3	0	1.03227	0.939	0.717	0	2	Mmp3
Ctsk	0	1.02585	0.977	0.827	0	2	Ctsk
Cpxm11	0	1.0146	0.985	0.74	0	2	Cpxm1
Plin21	0	0.842086	0.969	0.705	0	2	Plin2
Sparcl11	0	0.772456	0.99	0.742	0	2	Sparcl1
Col4a11	0	0.667191	1	0.932	0	2	Col4a1
Col5a31	0	0.663624	0.994	0.731	0	2	Col5a3
Btg1	0	0.600862	0.987	0.912	0	2	Btg1
Lum1	2.06e-294	0.607211	0.997	0.918	4.11e-291	2	Lum
Aoc3	3.05e-294	0.509452	0.91	0.675	6.1e-291	2	Aoc3
Col4a21	2.92e-292	0.581552	0.997	0.876	5.83e-289	2	Col4a2
Slfn5	2.03e-287	0.599434	0.995	0.917	4.06e-284	2	Slfn5
Plvap1	2.13e-280	0.411764	0.894	0.666	4.26e-277	2	Plvap
Fabp41	2.32e-274	1.18379	0.863	0.641	4.64e-271	2	Fabp4
Gsc	2.19e-270	0.468652	0.718	0.4	4.37e-267	2	Gsc
Angptl41	1.27e-268	0.595118	0.862	0.569	2.54e-265	2	Angptl4
Cd36	5.56e-266	0.636606	0.644	0.336	1.11e-262	2	Cd36
Irgm1	4.06e-264	0.690303	0.918	0.747	8.13e-261	2	Irgm1
Enpep1	1.4e-256	0.373488	0.849	0.505	2.81e-253	2	Enpep
Gsn	1e-251	0.389141	1	1	2e-248	2	Gsn
Lpl1	2.21e-251	0.493983	0.998	0.968	4.42e-248	2	Lpl
Icam1	3.21e-250	0.745898	0.855	0.647	6.42e-247	2	Icam1
Ifi207	2.43e-235	0.478097	0.979	0.868	4.85e-232	2	Ifi207
Ntf31	2.61e-225	0.377354	0.882	0.689	5.22e-222	2	Ntf3
Cxcl10	2.77e-222	1.33052	0.835	0.658	5.55e-219	2	Cxcl10
Apoe1	5.26e-222	0.918389	0.921	0.724	1.05e-218	2	Apoe
Cmbl	5.78e-222	0.365379	0.653	0.35	1.16e-218	2	Cmbl
Bmper1	3.19e-217	0.396817	0.857	0.562	6.37e-214	2	Bmper
Col15a11	6.87e-216	0.448824	0.979	0.798	1.37e-212	2	Col15a1
AW1120101	1.43e-212	0.617705	0.95	0.773	2.86e-209	2	AW112010
Adam231	4.87e-209	0.386154	0.909	0.653	9.74e-206	2	Adam23
Igfbp5	5.6e-207	0.660299	0.975	0.818	1.12e-203	2	Igfbp5
Col3a11	8.68e-207	0.488662	1	0.998	1.74e-203	2	Col3a1
Fscn11	2e-205	0.307157	0.852	0.468	3.99e-202	2	Fscn1
Hsd11b11	3.99e-203	0.541833	0.953	0.816	7.98e-200	2	Hsd11b1
Aspa	1.62e-202	0.25345	0.637	0.387	3.25e-199	2	Aspa
Irf1	1.51e-200	0.555492	0.944	0.811	3.02e-197	2	Irf1
Ifit3	1.41e-197	0.872131	0.714	0.458	2.82e-194	2	Ifit3
Kitl	6.64e-197	0.347405	0.782	0.461	1.33e-193	2	Kitl
Col6a31	2.91e-196	0.430081	0.997	0.95	5.82e-193	2	Col6a3
Lox	8.52e-193	0.504992	0.85	0.66	1.7e-189	2	Lox
Mif	1.4e-192	0.421587	0.958	0.836	2.8e-189	2	Mif
Gpnmb	2.77e-190	0.412414	0.91	0.73	5.54e-187	2	Gpnmb
Ubc1	7.72e-190	0.403401	1	0.996	1.54e-186	2	Ubc
Fam198b1	2.61e-189	0.360807	0.957	0.819	5.21e-186	2	Fam198b
Pnp	2.98e-183	0.496106	0.996	0.973	5.96e-180	2	Pnp
Dnajb11	2.12e-182	0.516036	0.973	0.883	4.24e-179	2	Dnajb1
Olfm21	5.99e-180	0.465303	0.586	0.274	1.2e-176	2	Olfm2
Ggt5	6.09e-180	0.386392	0.865	0.604	1.22e-176	2	Ggt5
Pparg1	2.95e-179	0.326097	0.803	0.579	5.9e-176	2	Pparg
Lypd11	5.59e-179	0.253516	0.599	0.356	1.12e-175	2	Lypd1
Fst	5.25e-176	0.499692	0.904	0.666	1.05e-172	2	Fst
Plpp11	6.85e-176	0.329753	0.909	0.643	1.37e-172	2	Plpp1
Steap41	2.21e-169	0.371296	0.918	0.671	4.41e-166	2	Steap4
Isg15	8.64e-168	0.826304	0.836	0.686	1.73e-164	2	Isg15
Adam121	4.89e-167	0.268399	0.7	0.494	9.79e-164	2	Adam12
Plin4	3.8e-166	0.257657	0.645	0.436	7.59e-163	2	Plin4
Ifit1	1.2e-165	0.998125	0.74	0.545	2.39e-162	2	Ifit1
Cyp1b11	7.36e-159	0.330811	0.824	0.573	1.47e-155	2	Cyp1b1
Zfp36	1.12e-158	0.389107	0.998	0.964	2.23e-155	2	Zfp36
Rtp4	4.19e-158	0.398162	0.822	0.66	8.37e-155	2	Rtp4
Serpinh11	5.32e-158	0.301317	0.999	0.997	1.06e-154	2	Serpinh1
Iigp1	8.79e-157	0.769855	0.868	0.744	1.76e-153	2	Iigp1
Mme1	3.29e-156	0.278569	0.806	0.543	6.59e-153	2	Mme
Ier21	2e-155	0.396796	0.997	0.958	4e-152	2	Ier2
Ifi205	5.29e-155	0.44418	0.985	0.904	1.06e-151	2	Ifi205
Col5a21	7.59e-155	0.322419	0.996	0.949	1.52e-151	2	Col5a2
Col6a21	1.13e-152	0.302888	0.997	0.951	2.26e-149	2	Col6a2
Tmem1191	1.98e-151	0.27478	0.886	0.689	3.97e-148	2	Tmem119
Cat	2.74e-151	0.346941	0.883	0.697	5.49e-148	2	Cat
Col4a4	2.26e-149	0.392984	0.771	0.604	4.52e-146	2	Col4a4
Col6a11	1.58e-147	0.262031	0.999	0.982	3.17e-144	2	Col6a1
Cxcl91	2.02e-146	1.20726	0.709	0.545	4.04e-143	2	Cxcl9
Enpp21	6.39e-146	0.394929	0.924	0.699	1.28e-142	2	Enpp2
2020-06-01	1.1e-145	0.35017	0.999	0.992	2.19e-142	2	Jun
H2-Q41	8.03e-144	0.374866	0.978	0.902	1.61e-140	2	H2-Q4
Lgals3bp1	7.98e-143	0.345399	0.969	0.881	1.6e-139	2	Lgals3bp
Sgk1	2.19e-142	0.48348	0.934	0.837	4.39e-139	2	Sgk1
Ifi203	1.69e-139	0.574121	0.865	0.674	3.38e-136	2	Ifi203
Cebpa	4.87e-138	0.346326	0.784	0.568	9.75e-135	2	Cebpa
H2-K11	1.3e-135	0.323206	0.999	0.996	2.6e-132	2	H2-K1
Fdxr1	2.07e-135	0.264416	0.695	0.49	4.13e-132	2	Fdxr
Lgmn1	1.16e-133	0.312391	0.903	0.759	2.32e-130	2	Lgmn
G0s21	1.4e-133	0.365694	0.795	0.492	2.79e-130	2	G0s2
Plod11	2.78e-133	0.273007	0.898	0.719	5.57e-130	2	Plod1
Hspg21	6.8e-132	0.29142	0.996	0.931	1.36e-128	2	Hspg2
S100a11	2.83e-131	0.335564	0.893	0.729	5.66e-128	2	S100a1
Trib1	1.46e-130	0.432692	0.92	0.817	2.92e-127	2	Trib1
Ifi47	2.84e-130	0.535516	0.775	0.634	5.69e-127	2	Ifi47
Ly6e1	2.4e-129	0.32373	0.996	0.966	4.79e-126	2	Ly6e
Socs1	1.06e-128	0.459149	0.913	0.761	2.13e-125	2	Socs1
Pim1	6.67e-128	0.38154	0.941	0.845	1.33e-124	2	Pim1
Txnip1	1.9e-127	0.597148	0.938	0.792	3.8e-124	2	Txnip
Fosb	2.74e-127	0.292758	0.998	0.988	5.47e-124	2	Fosb
Vcam11	6.22e-127	0.281633	0.789	0.553	1.24e-123	2	Vcam1
Il1r1	3.37e-126	0.280863	0.858	0.61	6.75e-123	2	Il1r1
Sp100	6.14e-124	0.296461	0.881	0.718	1.23e-120	2	Sp100
Sparc1	5.06e-123	0.306752	1	1	1.01e-119	2	Sparc
Oasl2	3.7e-121	0.320763	0.797	0.638	7.4e-118	2	Oasl2
Uap1l1	2.52e-117	0.253143	0.74	0.516	5.03e-114	2	Uap1l1
Car3	3.95e-114	0.859416	0.417	0.241	7.89e-111	2	Car3
Cxcl11	5.08e-114	0.432789	0.98	0.92	1.02e-110	2	Cxcl1
Dnaja1	8.3e-112	0.33853	0.992	0.956	1.66e-108	2	Dnaja1
Ctsh1	9.84e-111	0.278806	0.989	0.925	1.97e-107	2	Ctsh
Col4a3	8.92e-110	0.310631	0.638	0.488	1.78e-106	2	Col4a3
Sod2	9.14e-110	0.335441	0.925	0.825	1.83e-106	2	Sod2
H2-Q71	1.21e-108	0.277934	0.824	0.69	2.43e-105	2	H2-Q7
Ccl111	9.26e-107	0.293444	0.994	0.922	1.85e-103	2	Ccl11
Ifih1	7.52e-106	0.307831	0.744	0.582	1.5e-102	2	Ifih1
Mmp11	1.16e-104	0.340616	0.658	0.462	2.33e-101	2	Mmp11
Casp4	5.18e-104	0.29805	0.757	0.605	1.04e-100	2	Casp4
Ccl8	1.36e-102	0.4495	0.778	0.681	2.72e-99	2	Ccl8
H2-Q61	4.33e-100	0.299893	0.777	0.653	8.65e-97	2	H2-Q6
Arc1	2.05e-97	0.283935	0.616	0.507	4.11e-94	2	Arc
Rnf213	7.82e-97	0.264225	0.733	0.56	1.56e-93	2	Rnf213
Mndal	1.5e-96	0.347265	0.788	0.58	3e-93	2	Mndal
Myd88	4.03e-95	0.270565	0.907	0.799	8.06e-92	2	Myd88
Thbs2	4.76e-95	0.261615	0.797	0.568	9.52e-92	2	Thbs2
Slc25a5	5.29e-95	0.271029	0.966	0.906	1.06e-91	2	Slc25a5
Gsta3	1.11e-90	0.346625	0.716	0.558	2.22e-87	2	Gsta3
Agt	5.69e-90	0.562218	0.563	0.38	1.14e-86	2	Agt
Mt1	1.07e-89	0.292073	1	0.991	2.15e-86	2	Mt1
Id11	4.76e-89	0.331288	0.666	0.486	9.53e-86	2	Id1
Sox9	9.77e-89	0.267909	0.687	0.516	1.95e-85	2	Sox9
Ifit3b	9.93e-87	0.359292	0.489	0.345	1.99e-83	2	Ifit3b
Gdf15	8.72e-83	0.40024	0.572	0.445	1.74e-79	2	Gdf15
Cstb	1.23e-82	0.252622	0.974	0.928	2.46e-79	2	Cstb
Thbs11	6.05e-78	0.299038	0.736	0.622	1.21e-74	2	Thbs1
Gm2564	5.96e-76	0.296896	0.529	0.326	1.19e-72	2	Gm2564
Klf61	2.96e-75	0.293929	0.995	0.951	5.92e-72	2	Klf6
Parp14	7.89e-68	0.254322	0.691	0.555	1.58e-64	2	Parp14
Ppp1r10	4.7e-67	0.288987	0.779	0.666	9.39e-64	2	Ppp1r10
Id2	1.24e-66	0.281401	0.878	0.769	2.49e-63	2	Id2
Bst2	2.09e-66	0.270192	0.981	0.94	4.17e-63	2	Bst2
Chchd10	1.32e-65	0.320155	0.552	0.454	2.64e-62	2	Chchd10
Phlda1	4.38e-63	0.346089	0.955	0.886	8.75e-60	2	Phlda1
Igtp	1.96e-62	0.34896	0.759	0.639	3.93e-59	2	Igtp
Rsad2	1.52e-61	0.466221	0.516	0.416	3.04e-58	2	Rsad2
Gbp2	1.64e-59	0.613826	0.878	0.785	3.29e-56	2	Gbp2
Ccl7	1.48e-38	0.574621	0.851	0.82	2.96e-35	2	Ccl7
Ccl21	4.52e-24	0.25978	0.816	0.767	9.03e-21	2	Ccl2
Ifi27l2a1	6.42e-21	0.299847	0.88	0.812	1.28e-17	2	Ifi27l2a
Sbsn1	0	2.04141	0.995	0.488	0	3	Sbsn
Dmkn	0	1.94399	0.915	0.343	0	3	Dmkn
Pi161	0	1.92641	1	0.574	0	3	Pi16
Krtdap	0	1.64194	0.887	0.26	0	3	Krtdap
Anxa31	0	1.42635	0.997	0.585	0	3	Anxa3
Pla1a1	0	1.24162	0.995	0.655	0	3	Pla1a
Mfap51	0	1.19699	1	0.928	0	3	Mfap5
Cd551	0	1.19457	0.981	0.584	0	3	Cd55
Ackr31	0	1.09358	0.999	0.779	0	3	Ackr3
Sema3c1	0	1.08109	0.984	0.47	0	3	Sema3c
Creb51	0	1.0419	0.984	0.574	0	3	Creb5
Ugdh1	0	1.0375	0.995	0.84	0	3	Ugdh
Itgb7	0	1.03625	0.725	0.237	0	3	Itgb7
Efhd11	0	1.00577	0.935	0.328	0	3	Efhd1
Mustn11	0	0.97606	0.952	0.482	0	3	Mustn1
Dact2	0	0.970643	0.855	0.289	0	3	Dact2
Chst11	0	0.969935	0.908	0.315	0	3	Chst1
Aldh1a3	0	0.958613	0.816	0.221	0	3	Aldh1a3
Cd2481	0	0.956592	0.994	0.755	0	3	Cd248
Has11	0	0.951375	0.965	0.676	0	3	Has1
Fn11	0	0.951144	0.998	0.65	0	3	Fn1
Pcsk61	0	0.934335	0.993	0.696	0	3	Pcsk6
Dpp41	0	0.932418	0.973	0.447	0	3	Dpp4
Procr1	0	0.920558	0.994	0.728	0	3	Procr
Stmn41	0	0.913879	0.876	0.334	0	3	Stmn4
Anxa11	0	0.909651	0.997	0.96	0	3	Anxa1
Car81	0	0.905231	0.891	0.318	0	3	Car8
Dbn11	0	0.89875	0.978	0.59	0	3	Dbn1
Uchl11	0	0.895358	0.895	0.407	0	3	Uchl1
Basp11	0	0.889152	0.964	0.685	0	3	Basp1
Fbn11	0	0.887545	0.996	0.925	0	3	Fbn1
Marcks	0	0.881154	0.998	0.881	0	3	Marcks
Sfrp21	0	0.878903	0.951	0.543	0	3	Sfrp2
Gfpt21	0	0.874451	0.999	0.839	0	3	Gfpt2
Igfbp61	0	0.855034	1	0.97	0	3	Igfbp6
Efemp11	0	0.839017	0.993	0.815	0	3	Efemp1
Emilin21	0	0.817515	0.991	0.797	0	3	Emilin2
Tmem1001	0	0.814937	0.945	0.528	0	3	Tmem100
Uap11	0	0.812719	0.99	0.893	0	3	Uap1
Pcolce21	0	0.79478	0.999	0.832	0	3	Pcolce2
Lrrn4cl1	0	0.78399	0.985	0.73	0	3	Lrrn4cl
Limch11	0	0.764235	0.842	0.275	0	3	Limch1
Ckb1	0	0.751999	0.967	0.773	0	3	Ckb
Fndc11	0	0.750409	0.988	0.817	0	3	Fndc1
Lims21	0	0.738549	0.944	0.6	0	3	Lims2
Plpp31	0	0.717751	1	0.986	0	3	Plpp3
Tek1	0	0.714776	0.953	0.579	0	3	Tek
Metrnl1	0	0.701955	0.979	0.796	0	3	Metrnl
Ppp1r14b1	0	0.701143	0.993	0.906	0	3	Ppp1r14b
Vasn1	0	0.697796	0.986	0.838	0	3	Vasn
Zfp385a1	0	0.686628	0.96	0.703	0	3	Zfp385a
Col14a11	0	0.684067	0.988	0.733	0	3	Col14a1
Mgll1	0	0.675599	0.877	0.465	0	3	Mgll
Cadm31	0	0.674896	0.93	0.528	0	3	Cadm3
Ildr2	0	0.667963	0.815	0.43	0	3	Ildr2
Plat1	0	0.662503	0.965	0.808	0	3	Plat
Zyx1	0	0.654681	0.943	0.685	0	3	Zyx
Bmp3	0	0.644411	0.669	0.152	0	3	Bmp3
Adgrd11	0	0.63779	0.945	0.585	0	3	Adgrd1
Lurap1l1	0	0.633102	0.816	0.335	0	3	Lurap1l
Gngt21	0	0.625549	0.906	0.559	0	3	Gngt2
Adamtsl4	0	0.607226	0.842	0.448	0	3	Adamtsl4
Igfbp41	0	0.582128	0.999	0.963	0	3	Igfbp4
Bmp7	0	0.549167	0.682	0.156	0	3	Bmp7
Ackr11	0	0.454602	0.813	0.408	0	3	Ackr1
Kcnk51	0	0.422962	0.8	0.404	0	3	Kcnk5
Nptx2	0	0.3021	0.743	0.362	0	3	Nptx2
Adamts5	2.35e-306	0.583854	0.996	0.943	4.7e-303	3	Adamts5
Timp3	2.96e-299	0.526856	0.992	0.847	5.92e-296	3	Timp3
Ly6c11	6.04e-298	0.612345	0.998	0.865	1.21e-294	3	Ly6c1
Tubb4a1	4.02e-292	0.397849	0.755	0.33	8.04e-289	3	Tubb4a
Igfbp51	3.25e-291	0.75072	0.994	0.818	6.51e-288	3	Igfbp5
Errfi11	1.16e-289	0.720935	0.985	0.854	2.32e-286	3	Errfi1
Ptgs21	1.35e-283	0.729764	0.909	0.561	2.71e-280	3	Ptgs2
Trio1	4.32e-282	0.616686	0.859	0.543	8.65e-279	3	Trio
Prss23	3.83e-275	0.611718	0.973	0.83	7.65e-272	3	Prss23
Opcml1	1.12e-268	0.52761	0.835	0.414	2.23e-265	3	Opcml
Dact1	1.63e-267	0.597579	0.83	0.478	3.27e-264	3	Dact1
Fstl11	4.11e-259	0.430972	0.999	0.979	8.22e-256	3	Fstl1
Wnt10b	3.21e-257	0.485343	0.66	0.178	6.42e-254	3	Wnt10b
Tnfrsf21	1.8e-256	0.321014	0.703	0.379	3.6e-253	3	Tnfrsf21
Slco3a11	4.82e-256	0.528704	0.879	0.636	9.63e-253	3	Slco3a1
Islr21	3.85e-252	0.483983	0.745	0.353	7.7e-249	3	Islr2
Islr1	2.69e-243	0.486977	0.971	0.802	5.37e-240	3	Islr
Gas71	2.71e-240	0.614509	0.855	0.53	5.42e-237	3	Gas7
Ugp21	8.88e-239	0.538073	0.936	0.757	1.78e-235	3	Ugp2
Fgf2	7.13e-237	0.415632	0.759	0.386	1.43e-233	3	Fgf2
Klf41	1.02e-232	0.627134	0.998	0.97	2.04e-229	3	Klf4
Heg11	2.87e-232	0.514392	0.981	0.822	5.75e-229	3	Heg1
Ackr2	4.46e-230	0.443878	0.696	0.291	8.92e-227	3	Ackr2
Ptgs1	1.48e-229	0.618866	0.71	0.366	2.97e-226	3	Ptgs1
Smpd31	4.91e-224	0.595543	0.777	0.389	9.82e-221	3	Smpd3
Gan	2.48e-223	0.697458	0.711	0.367	4.95e-220	3	Gan
Klf31	1.39e-220	0.538069	0.908	0.709	2.78e-217	3	Klf3
Fez11	7.1e-220	0.458617	0.779	0.404	1.42e-216	3	Fez1
Lbp1	3.27e-217	0.633641	0.975	0.843	6.53e-214	3	Lbp
Tmem158	1.28e-214	0.567928	0.788	0.472	2.56e-211	3	Tmem158
Gm128401	2.03e-207	0.830084	0.802	0.469	4.06e-204	3	Gm12840
Il181	6.18e-206	0.486553	0.735	0.397	1.24e-202	3	Il18
Samhd11	7.22e-204	0.473837	0.897	0.677	1.44e-200	3	Samhd1
Cmah	4.43e-196	0.427363	0.737	0.421	8.85e-193	3	Cmah
Gpr1	6.71e-196	0.428057	0.565	0.086	1.34e-192	3	Gpr1
Usp21	2.96e-193	0.360987	0.856	0.62	5.91e-190	3	Usp2
Nbl1	7e-192	0.366546	0.981	0.87	1.4e-188	3	Nbl1
Pmepa1	4.48e-191	0.489353	0.951	0.751	8.96e-188	3	Pmepa1
Ston2	3.16e-188	0.393725	0.682	0.327	6.32e-185	3	Ston2
Aif1l	4.07e-187	0.468207	0.682	0.334	8.13e-184	3	Aif1l
Galnt161	5.57e-184	0.427045	0.754	0.39	1.11e-180	3	Galnt16
Pamr1	8.33e-184	0.444458	0.825	0.517	1.67e-180	3	Pamr1
Meg3	9.18e-177	0.617781	0.993	0.91	1.84e-173	3	Meg3
Tnxb1	9.21e-175	0.382147	0.997	0.975	1.84e-171	3	Tnxb
Akr1c18	1.59e-173	0.801905	0.574	0.13	3.17e-170	3	Akr1c18
Dusp10	7.39e-173	0.379651	0.822	0.575	1.48e-169	3	Dusp10
Cd24a	3.79e-172	0.464578	0.599	0.248	7.57e-169	3	Cd24a
Arl4d1	4.18e-167	0.473438	0.709	0.364	8.36e-164	3	Arl4d
Clip4	1.32e-163	0.377487	0.695	0.366	2.64e-160	3	Clip4
Ntn4	1.81e-160	0.398186	0.621	0.252	3.62e-157	3	Ntn4
C31	1.3e-159	0.395272	0.999	0.949	2.6e-156	3	C3
Cldn3	1.58e-157	0.550737	0.561	0.121	3.16e-154	3	Cldn3
Wnt2	1.78e-156	0.464366	0.678	0.399	3.56e-153	3	Wnt2
Cd200	4.76e-156	0.393006	0.609	0.22	9.51e-153	3	Cd200
Akr1b8	1.46e-155	0.418893	0.802	0.609	2.93e-152	3	Akr1b8
Ablim11	1.99e-153	0.381613	0.952	0.744	3.98e-150	3	Ablim1
Sema3b	2.01e-151	0.399876	0.69	0.37	4.01e-148	3	Sema3b
Pygl	3.37e-149	0.411964	0.678	0.355	6.75e-146	3	Pygl
Vgll3	2.83e-146	0.457205	0.746	0.493	5.66e-143	3	Vgll3
Lamc2	1.18e-144	0.305754	0.829	0.625	2.35e-141	3	Lamc2
Rhou1	3.35e-141	0.414153	0.796	0.578	6.71e-138	3	Rhou
Tiparp1	6.54e-140	0.449801	0.91	0.724	1.31e-136	3	Tiparp
Hspb81	6.13e-139	0.442348	0.953	0.866	1.23e-135	3	Hspb8
Fosl21	7.33e-139	0.358497	0.905	0.691	1.47e-135	3	Fosl2
Ptgis	4.37e-137	0.34437	0.847	0.616	8.75e-134	3	Ptgis
Flrt2	5.34e-136	0.437089	0.789	0.585	1.07e-132	3	Flrt2
Nhsl1	2.08e-133	0.394707	0.634	0.304	4.17e-130	3	Nhsl1
Krt80	2.61e-133	0.357777	0.569	0.22	5.23e-130	3	Krt80
Gda	2.11e-132	0.320995	0.804	0.559	4.22e-129	3	Gda
Il33	1.22e-131	0.406804	0.557	0.178	2.45e-128	3	Il33
Duox1	1.69e-131	0.275274	0.543	0.178	3.37e-128	3	Duox1
Ecscr	8.22e-128	0.569652	0.586	0.257	1.64e-124	3	Ecscr
Flnc	1.62e-127	0.375694	0.797	0.571	3.23e-124	3	Flnc
Rorb	7.28e-125	0.389695	0.558	0.196	1.46e-121	3	Rorb
Sema3e	6.21e-124	0.390843	0.581	0.225	1.24e-120	3	Sema3e
Lgi21	6.96e-123	0.392041	0.785	0.554	1.39e-119	3	Lgi2
Tmsb4x	1.02e-122	0.266722	0.998	0.997	2.04e-119	3	Tmsb4x
Dock4	1.7e-117	0.382824	0.652	0.381	3.4e-114	3	Dock4
Il1r21	1.7e-114	0.62187	0.683	0.383	3.4e-111	3	Il1r2
Osr21	1.9e-109	0.350254	0.7	0.409	3.79e-106	3	Osr2
1700019D03Rik	3.74e-109	0.349861	0.629	0.312	7.48e-106	3	1700019D03Rik
Tnfaip61	4.33e-109	0.580266	0.97	0.917	8.66e-106	3	Tnfaip6
Flnb1	2.34e-105	0.349211	0.643	0.342	4.68e-102	3	Flnb
Gnpnat1	5.4e-103	0.363648	0.74	0.58	1.08e-99	3	Gnpnat1
Fbln51	1.81e-102	0.273289	0.9	0.717	3.61e-99	3	Fbln5
Maf	3.95e-102	0.366836	0.745	0.508	7.91e-99	3	Maf
Pdpn	1.18e-100	0.303618	0.864	0.72	2.35e-97	3	Pdpn
Tnfsf9	3.32e-100	0.310388	0.741	0.493	6.63e-97	3	Tnfsf9
Pdlim11	1.8e-99	0.324684	0.765	0.526	3.59e-96	3	Pdlim1
Spsb11	5.34e-96	0.307533	0.672	0.413	1.07e-92	3	Spsb1
Pvr	6.37e-94	0.26326	0.802	0.6	1.27e-90	3	Pvr
Adora2b	8.18e-92	0.282169	0.577	0.284	1.64e-88	3	Adora2b
Bmp2	7.41e-90	0.333986	0.722	0.504	1.48e-86	3	Bmp2
Il13ra1	9.24e-87	0.329272	0.604	0.351	1.85e-83	3	Il13ra1
Slc4a41	1.38e-86	0.302813	0.747	0.531	2.76e-83	3	Slc4a4
Maff1	5.73e-83	0.283909	0.878	0.699	1.15e-79	3	Maff
Arhgap201	9.64e-83	0.300613	0.769	0.554	1.93e-79	3	Arhgap20
Efna5	5.57e-81	0.335988	0.548	0.274	1.11e-77	3	Efna5
Vcan1	6.26e-81	0.289843	0.765	0.554	1.25e-77	3	Vcan
Sulf21	5.55e-78	0.275246	0.741	0.531	1.11e-74	3	Sulf2
Nov	5.78e-78	0.332659	0.54	0.252	1.16e-74	3	Nov
Ptx31	1.6e-75	0.609639	0.783	0.613	3.2e-72	3	Ptx3
Plk2	1.68e-74	0.333835	0.636	0.401	3.36e-71	3	Plk2
Sytl2	1.92e-71	0.312077	0.533	0.227	3.83e-68	3	Sytl2
Cyr61	1.33e-69	0.400942	0.949	0.857	2.66e-66	3	Cyr61
Serpine21	9.1e-68	0.266136	0.837	0.679	1.82e-64	3	Serpine2
Nr4a11	1.08e-66	0.355613	0.874	0.731	2.16e-63	3	Nr4a1
Eif4e1	2.98e-65	0.331953	0.927	0.853	5.96e-62	3	Eif4e
Edn1	9.03e-65	0.518105	0.477	0.188	1.81e-61	3	Edn1
Olfml2a	4.72e-64	0.341866	0.505	0.218	9.45e-61	3	Olfml2a
Cdkn1a1	4.95e-63	0.321255	0.939	0.863	9.9e-60	3	Cdkn1a
Klf2	1.17e-61	0.309693	0.987	0.948	2.34e-58	3	Klf2
Glul1	6.7e-59	0.267151	0.965	0.902	1.34e-55	3	Glul
Csrnp11	2.05e-57	0.265938	0.934	0.822	4.09e-54	3	Csrnp1
Ppa1	2.92e-56	0.254457	0.815	0.717	5.83e-53	3	Ppa1
Ifrd1	1.95e-55	0.286095	0.964	0.921	3.9e-52	3	Ifrd1
Prkg2	4.9e-55	0.401441	0.572	0.375	9.81e-52	3	Prkg2
Atf31	1.39e-41	0.309752	0.975	0.913	2.79e-38	3	Atf3
Calcrl	1.3e-37	0.30082	0.54	0.347	2.61e-34	3	Calcrl
Il341	1.61e-33	0.306395	0.597	0.49	3.21e-30	3	Il34
Krt19	3.68e-31	0.368009	0.423	0.195	7.35e-28	3	Krt19
Rspo3	1.17e-28	0.295505	0.541	0.4	2.35e-25	3	Rspo3
Trim30d	1.95e-20	0.268913	0.466	0.294	3.9e-17	3	Trim30d
Has2	7.42e-09	0.266277	0.437	0.285	1.48e-05	3	Has2
Gdf10	0	1.40628	0.936	0.569	0	4	Gdf10
Cst3	0	1.37699	1	0.996	0	4	Cst3
Fmo2	0	1.36386	0.928	0.553	0	4	Fmo2
Inmt	0	1.3445	0.9	0.522	0	4	Inmt
Cxcl12	0	1.29961	0.939	0.7	0	4	Cxcl12
Cfh	0	1.23629	0.921	0.393	0	4	Cfh
Gas6	0	1.18941	0.914	0.605	0	4	Gas6
C2	0	1.13332	0.943	0.674	0	4	C2
Fbln1	0	1.11298	0.948	0.699	0	4	Fbln1
F3	0	1.05133	0.971	0.865	0	4	F3
Mgp	0	0.957297	0.892	0.612	0	4	Mgp
Igfbp71	0	0.897955	1	0.933	0	4	Igfbp7
Chrdl1	0	0.896948	0.751	0.264	0	4	Chrdl1
Clec11a	0	0.892166	0.737	0.336	0	4	Clec11a
Vit	0	0.889813	0.835	0.325	0	4	Vit
Cpe	0	0.874374	0.842	0.491	0	4	Cpe
Gpnmb1	0	0.853838	0.927	0.73	0	4	Gpnmb
Srpx1	0	0.755086	0.956	0.824	0	4	Srpx
Cd9	0	0.743766	0.979	0.802	0	4	Cd9
Rbp1	0	0.738281	0.91	0.601	0	4	Rbp1
Ecm11	0	0.670659	0.994	0.977	0	4	Ecm1
Grem2	0	0.40793	0.536	0.159	0	4	Grem2
Timp1	8.34e-299	0.838065	0.863	0.689	1.67e-295	4	Timp1
Sfrp4	9.97e-289	1.19362	0.785	0.464	1.99e-285	4	Sfrp4
Bgn1	6.47e-286	0.749071	0.988	0.834	1.29e-282	4	Bgn
Ltbp4	1.53e-279	0.705632	0.965	0.84	3.07e-276	4	Ltbp4
Tgfbi	1.08e-276	0.895438	0.902	0.714	2.17e-273	4	Tgfbi
Gm13305	2.07e-276	0.39851	0.534	0.212	4.13e-273	4	Gm13305
C7	9.49e-270	0.678397	0.626	0.236	1.9e-266	4	C7
Cygb	4.43e-268	0.68422	0.978	0.901	8.87e-265	4	Cygb
Ces2g	4.82e-263	0.843701	0.841	0.684	9.64e-260	4	Ces2g
Osr1	7.77e-241	0.830908	0.795	0.535	1.55e-237	4	Osr1
Serpina3n	6.34e-219	0.69964	0.8	0.585	1.27e-215	4	Serpina3n
Ism1	4.26e-202	0.423162	0.623	0.336	8.52e-199	4	Ism1
Cp1	6.64e-202	0.643993	0.923	0.8	1.33e-198	4	Cp
Prdx4	1.38e-201	0.547724	0.92	0.849	2.76e-198	4	Prdx4
Cryab	2.81e-199	0.605609	0.931	0.825	5.61e-196	4	Cryab
Arhgdib	1.82e-190	0.440447	0.624	0.351	3.65e-187	4	Arhgdib
Itgbl1	1.35e-187	0.643376	0.756	0.558	2.71e-184	4	Itgbl1
Nr2f2	8.2e-177	0.464367	0.652	0.408	1.64e-173	4	Nr2f2
Spock2	3.12e-175	0.472488	0.679	0.431	6.25e-172	4	Spock2
Tspan11	8.44e-169	0.480119	0.596	0.328	1.69e-165	4	Tspan11
Meox2	2.33e-168	0.461752	0.718	0.464	4.67e-165	4	Meox2
Pid1	3.48e-164	0.524009	0.774	0.557	6.95e-161	4	Pid1
Rbp4	2.8e-163	0.84574	0.701	0.486	5.6e-160	4	Rbp4
Penk	1.39e-162	0.574483	0.661	0.368	2.78e-159	4	Penk
Steap42	2.4e-161	0.484055	0.889	0.68	4.81e-158	4	Steap4
Cdh13	2.64e-157	0.406993	0.529	0.25	5.27e-154	4	Cdh13
Ndrg2	1.73e-138	0.399338	0.717	0.512	3.46e-135	4	Ndrg2
Gas1	5.39e-138	0.473515	0.897	0.78	1.08e-134	4	Gas1
Abcc9	1.62e-133	0.252261	0.433	0.17	3.23e-130	4	Abcc9
Cav11	2.68e-132	0.445364	0.858	0.751	5.35e-129	4	Cav1
Gsn1	1.03e-120	0.284042	1	1	2.06e-117	4	Gsn
Gabra3	2.05e-113	0.281639	0.504	0.266	4.1e-110	4	Gabra3
Gm10600	3.65e-111	0.273328	0.486	0.272	7.29e-108	4	Gm10600
Avpr1a	7.59e-110	0.287664	0.53	0.315	1.52e-106	4	Avpr1a
Mmp31	5.84e-108	0.968077	0.823	0.737	1.17e-104	4	Mmp3
Gm25641	1.79e-104	0.293868	0.521	0.33	3.59e-101	4	Gm2564
Nrp1	3.04e-103	0.406922	0.706	0.565	6.09e-100	4	Nrp1
3632451O06Rik	1.95e-102	0.354352	0.633	0.484	3.9e-99	4	3632451O06Rik
Rcn31	9.83e-102	0.441322	0.949	0.914	1.97e-98	4	Rcn3
Podn	1.93e-97	0.366113	0.835	0.682	3.87e-94	4	Podn
Agt1	2.71e-95	0.44596	0.556	0.384	5.42e-92	4	Agt
Gadd45g	6.32e-94	0.530901	0.95	0.892	1.26e-90	4	Gadd45g
Naalad2	3.36e-93	0.313446	0.701	0.532	6.73e-90	4	Naalad2
Ighm	5.58e-90	0.329476	0.55	0.452	1.12e-86	4	Ighm
Igf1	2.3e-89	0.424965	0.657	0.478	4.6e-86	4	Igf1
Clu	3.08e-89	0.5807	0.57	0.387	6.16e-86	4	Clu
Apod	8.31e-89	0.639485	0.869	0.818	1.66e-85	4	Apod
Aox3	4.61e-86	0.267569	0.533	0.37	9.21e-83	4	Aox3
Prg41	8.97e-83	0.373376	0.692	0.559	1.79e-79	4	Prg4
Il6	2.56e-82	0.492532	0.646	0.484	5.13e-79	4	Il6
Apoe2	1.34e-78	0.368068	0.849	0.737	2.68e-75	4	Apoe
Nr4a2	3.91e-78	0.279234	0.483	0.343	7.82e-75	4	Nr4a2
Ppl	1.74e-75	0.324681	0.678	0.569	3.48e-72	4	Ppl
Nr4a12	1.38e-72	0.510759	0.837	0.737	2.75e-69	4	Nr4a1
Adm	6.29e-72	0.44893	0.761	0.612	1.26e-68	4	Adm
Pdgfrl	9.07e-69	0.452128	0.65	0.549	1.81e-65	4	Pdgfrl
Svep1	8.14e-67	0.302573	0.818	0.701	1.63e-63	4	Svep1
Csrp21	2.38e-64	0.297245	0.858	0.811	4.76e-61	4	Csrp2
Thbs31	4.57e-64	0.264924	0.819	0.667	9.13e-61	4	Thbs3
Igfbp62	5.58e-64	0.315118	0.999	0.97	1.12e-60	4	Igfbp6
Ntn1	1.68e-58	0.276841	0.681	0.532	3.37e-55	4	Ntn1
Fam46c	4.35e-57	0.304717	0.412	0.257	8.7e-54	4	Fam46c
Fam198b2	1.53e-55	0.259796	0.867	0.835	3.05e-52	4	Fam198b
Slco2b1	4.39e-54	0.275877	0.627	0.523	8.78e-51	4	Slco2b1
Cpz	2.98e-51	0.395635	0.578	0.477	5.96e-48	4	Cpz
Igfbp42	1.29e-46	0.302115	0.992	0.965	2.57e-43	4	Igfbp4
Gem	1.84e-46	0.324096	0.845	0.796	3.68e-43	4	Gem
Gclm	2.19e-46	0.264365	0.761	0.739	4.38e-43	4	Gclm
Nbl11	2.76e-46	0.313501	0.92	0.879	5.52e-43	4	Nbl1
Sod3	3.58e-45	0.286336	0.903	0.899	7.16e-42	4	Sod3
C4b1	3.62e-45	0.565869	0.767	0.72	7.24e-42	4	C4b
Amy1	2.49e-44	0.257825	0.693	0.623	4.98e-41	4	Amy1
Igfbp3	3.28e-40	0.609902	0.726	0.715	6.55e-37	4	Igfbp3
Cdc42ep3	5.06e-40	0.261581	0.501	0.42	1.01e-36	4	Cdc42ep3
Fam46a	5.6e-40	0.274435	0.892	0.853	1.12e-36	4	Fam46a
Id3	9.02e-40	0.278969	0.964	0.949	1.8e-36	4	Id3
Socs3	7.59e-36	0.28974	0.975	0.964	1.52e-32	4	Socs3
Mt11	9.2e-34	0.320069	0.998	0.992	1.84e-30	4	Mt1
Bace2	2.48e-30	0.271873	0.499	0.428	4.97e-27	4	Bace2
Thbd	5.23e-30	0.294066	0.822	0.804	1.05e-26	4	Thbd
Pim11	2.09e-29	0.302597	0.856	0.859	4.18e-26	4	Pim1
Phlda11	1.85e-28	0.280992	0.914	0.893	3.71e-25	4	Phlda1
Sned1	1.86e-26	0.282571	0.718	0.714	3.72e-23	4	Sned1
Ifitm1	2.73e-25	0.394588	0.422	0.376	5.45e-22	4	Ifitm1
Acp5	9.18e-22	0.315929	0.455	0.4	1.84e-18	4	Acp5
Cxcl131	8.18e-21	0.282214	0.515	0.684	1.64e-17	4	Cxcl13
Nmb	8.21e-19	0.263332	0.516	0.492	1.64e-15	4	Nmb
Nop58	5.84e-17	0.278409	0.807	0.821	1.17e-13	4	Nop58
Cilp	0	2.44786	0.844	0.239	0	5	Cilp
Myoc	0	2.10753	0.848	0.256	0	5	Myoc
Thbs4	0	2.04249	0.691	0.141	0	5	Thbs4
Hmcn2	0	1.81524	0.977	0.423	0	5	Hmcn2
Tgfbi1	0	1.14322	0.95	0.715	0	5	Tgfbi
Ltbp41	0	1.11016	0.988	0.841	0	5	Ltbp4
Fbln2	0	1.1095	0.998	0.947	0	5	Fbln2
Angptl11	0	1.05512	0.963	0.665	0	5	Angptl1
Itm2a	0	0.912826	0.954	0.735	0	5	Itm2a
Gpx3	0	0.861215	0.999	0.981	0	5	Gpx3
Gfra1	0	0.529819	0.688	0.144	0	5	Gfra1
Abca8a	3.92e-286	0.747978	0.965	0.805	7.84e-283	5	Abca8a
Smoc21	1.95e-278	1.01654	0.982	0.769	3.9e-275	5	Smoc2
Mfap4	2.07e-273	1.25944	0.691	0.266	4.14e-270	5	Mfap4
Svep11	2.73e-252	0.720161	0.955	0.69	5.46e-249	5	Svep1
Cd91	4.33e-252	0.603994	0.987	0.807	8.66e-249	5	Cd9
Cited1	2.97e-250	0.656776	0.797	0.497	5.93e-247	5	Cited1
Srpx2	7.35e-244	0.66371	0.907	0.674	1.47e-240	5	Srpx2
Ramp1	7.47e-244	0.658535	0.722	0.226	1.49e-240	5	Ramp1
Tnxb2	1.05e-228	0.613255	0.998	0.975	2.11e-225	5	Tnxb
Apod1	2.72e-227	1.03621	0.967	0.809	5.44e-224	5	Apod
Islr3	4.48e-224	0.640358	0.969	0.808	8.96e-221	5	Islr
Bmp4	2.04e-214	0.590645	0.734	0.365	4.08e-211	5	Bmp4
Sfrp1	1.91e-211	1.02975	0.829	0.523	3.83e-208	5	Sfrp1
S100g	2.54e-208	0.547461	0.471	0.053	5.07e-205	5	S100g
Atp1a2	1.49e-205	0.504122	0.797	0.491	2.98e-202	5	Atp1a2
C1qtnf2	6.28e-197	0.442533	0.857	0.548	1.26e-193	5	C1qtnf2
Gas61	7.28e-196	0.654364	0.882	0.619	1.46e-192	5	Gas6
Fibin	2.67e-194	0.71706	0.684	0.266	5.35e-191	5	Fibin
Gpc3	5.3e-194	0.69483	0.924	0.735	1.06e-190	5	Gpc3
Thbs32	1.2e-183	0.519999	0.924	0.66	2.4e-180	5	Thbs3
Gja1	7.57e-175	0.582729	0.864	0.635	1.51e-171	5	Gja1
Ces1d	1.61e-168	0.675998	0.695	0.337	3.21e-165	5	Ces1d
Abca8b	3.85e-167	0.577038	0.72	0.364	7.7e-164	5	Abca8b
Sod31	5.94e-167	0.537826	0.968	0.892	1.19e-163	5	Sod3
Podn1	3.64e-164	0.580549	0.888	0.682	7.28e-161	5	Podn
Adm1	7.16e-160	0.819809	0.865	0.605	1.43e-156	5	Adm
Vwa11	2.45e-155	0.690609	0.753	0.51	4.91e-152	5	Vwa1
Ctgf	5.83e-149	0.844575	0.645	0.277	1.17e-145	5	Ctgf
Itgbl11	1.24e-145	0.464004	0.794	0.56	2.48e-142	5	Itgbl1
Pdgfrl1	3.56e-141	0.443186	0.782	0.538	7.12e-138	5	Pdgfrl
Lsamp1	8.4e-137	0.329792	0.783	0.552	1.68e-133	5	Lsamp
Ret	6.52e-133	0.342595	0.695	0.477	1.3e-129	5	Ret
Fxyd6	1.49e-129	0.511074	0.629	0.273	2.99e-126	5	Fxyd6
Btg2	7.12e-123	0.575008	0.981	0.92	1.42e-119	5	Btg2
Prss12	7.34e-120	0.480392	0.61	0.316	1.47e-116	5	Prss12
Inmt1	8.4e-118	0.375403	0.854	0.539	1.68e-114	5	Inmt
Crispld21	5.01e-117	0.678113	0.731	0.472	1e-113	5	Crispld2
Ier3	1.24e-115	0.671945	0.926	0.802	2.47e-112	5	Ier3
Ssc5d	4.66e-115	0.412808	0.785	0.591	9.31e-112	5	Ssc5d
Emp1	1.13e-109	0.498009	0.981	0.945	2.25e-106	5	Emp1
Rtn1	1.9e-104	0.393705	0.586	0.314	3.79e-101	5	Rtn1
Spry11	3.68e-101	0.428067	0.8	0.582	7.36e-98	5	Spry1
Inhbb	3.47e-98	0.380234	0.555	0.266	6.93e-95	5	Inhbb
Fos	7.4e-98	0.420237	0.997	0.986	1.48e-94	5	Fos
Rgs3	3.16e-97	0.260253	0.544	0.246	6.32e-94	5	Rgs3
Egr1	2.48e-94	0.349679	0.998	0.986	4.96e-91	5	Egr1
Bgn2	9.82e-93	0.357259	0.975	0.84	1.96e-89	5	Bgn
Agap1	3.27e-92	0.450414	0.769	0.601	6.54e-89	5	Agap1
Cpxm2	4e-89	0.481664	0.491	0.17	8.01e-86	5	Cpxm2
Rbp41	2.12e-86	0.313684	0.72	0.491	4.23e-83	5	Rbp4
Ncald	1.42e-85	0.312904	0.571	0.296	2.84e-82	5	Ncald
2020-06-02	8.87e-85	0.358855	0.998	0.993	1.77e-81	5	Jun
Thbs12	1.66e-82	0.602624	0.767	0.625	3.32e-79	5	Thbs1
Pmepa11	1.72e-82	0.391454	0.923	0.761	3.45e-79	5	Pmepa1
Fap1	1.76e-82	0.354004	0.778	0.602	3.52e-79	5	Fap
Gadd45g1	8.04e-82	0.573536	0.97	0.892	1.61e-78	5	Gadd45g
Ptgis1	5.9e-79	0.321518	0.842	0.624	1.18e-75	5	Ptgis
Gadd45a	6.6e-79	0.396672	0.82	0.666	1.32e-75	5	Gadd45a
Pdlim4	1.84e-78	0.329433	0.859	0.716	3.68e-75	5	Pdlim4
Lox1	4.99e-78	0.675685	0.807	0.674	9.97e-75	5	Lox
Fbln71	6.05e-78	0.538163	0.738	0.58	1.21e-74	5	Fbln7
Plau	2.83e-77	0.352745	0.725	0.505	5.66e-74	5	Plau
Pcolce	1.17e-76	0.285553	1	0.997	2.35e-73	5	Pcolce
Ank2	7.29e-74	0.269633	0.728	0.533	1.46e-70	5	Ank2
Galnt15	4.62e-73	0.386268	0.803	0.614	9.24e-70	5	Galnt15
Penk1	1.41e-72	0.448692	0.637	0.38	2.82e-69	5	Penk
Thbs21	2.17e-72	0.431083	0.774	0.581	4.35e-69	5	Thbs2
Pcsk62	8.2e-72	0.360727	0.899	0.716	1.64e-68	5	Pcsk6
Fgl2	6.91e-71	0.697945	0.848	0.709	1.38e-67	5	Fgl2
Ptgfr	1.11e-68	0.255545	0.517	0.286	2.21e-65	5	Ptgfr
Cxcl141	2.7e-65	0.984985	0.818	0.732	5.41e-62	5	Cxcl14
Meg31	1.03e-63	0.317898	0.983	0.914	2.06e-60	5	Meg3
Vtn	3.08e-63	0.448352	0.609	0.379	6.16e-60	5	Vtn
C1qtnf7	2.5e-58	0.261196	0.653	0.453	5e-55	5	C1qtnf7
Atf32	3.21e-58	0.45868	0.978	0.915	6.42e-55	5	Atf3
Col8a1	3.98e-57	0.504448	0.456	0.174	7.97e-54	5	Col8a1
Ggt51	5.53e-56	0.299741	0.771	0.626	1.11e-52	5	Ggt5
Sertad1	1.96e-55	0.291319	0.925	0.825	3.91e-52	5	Sertad1
Fbln11	1.51e-54	0.307621	0.864	0.716	3.01e-51	5	Fbln1
Igfbp31	1.36e-53	1.15128	0.765	0.712	2.71e-50	5	Igfbp3
Klf21	3.18e-53	0.449457	0.981	0.95	6.36e-50	5	Klf2
Jup1	3.53e-53	0.25221	0.784	0.656	7.07e-50	5	Jup
Prg42	6.17e-53	0.657752	0.718	0.56	1.23e-49	5	Prg4
Spon2	3.12e-51	0.283954	0.704	0.501	6.24e-48	5	Spon2
Aspn1	3.98e-51	0.546501	0.815	0.722	7.96e-48	5	Aspn
Gas11	9.78e-49	0.39979	0.883	0.785	1.96e-45	5	Gas1
Fosb1	1.26e-48	0.282967	0.995	0.988	2.52e-45	5	Fosb
Igf11	1.53e-48	0.291734	0.68	0.482	3.07e-45	5	Igf1
Sdc4	1.83e-45	0.260366	0.76	0.621	3.65e-42	5	Sdc4
Gstp1	3.36e-44	0.334563	0.915	0.847	6.71e-41	5	Gstp1
Nmb1	7.59e-44	0.269823	0.629	0.481	1.52e-40	5	Nmb
Nop581	1.35e-41	0.299324	0.894	0.811	2.7e-38	5	Nop58
Eln	5.39e-40	0.77296	0.697	0.575	1.08e-36	5	Eln
Tnmd	2.38e-37	0.348065	0.381	0.121	4.76e-34	5	Tnmd
Col6a6	8.25e-33	0.283948	0.453	0.241	1.65e-29	5	Col6a6
Thy1	2.57e-30	0.293898	0.953	0.935	5.14e-27	5	Thy1
Rrad	1.03e-29	0.624462	0.634	0.493	2.06e-26	5	Rrad
Hsd11b12	2.3e-29	0.326565	0.879	0.831	4.6e-26	5	Hsd11b1
Trib11	4.54e-25	0.25847	0.882	0.826	9.07e-22	5	Trib1
Sgk11	2.08e-24	0.266283	0.894	0.846	4.16e-21	5	Sgk1
Bmp5	1.04e-18	0.341749	0.511	0.382	2.08e-15	5	Bmp5
Col12a1	7.31e-18	0.30203	0.525	0.394	1.46e-14	5	Col12a1
Cmklr1	4.16e-16	0.261043	0.529	0.438	8.32e-13	5	Cmklr1
Trf	3.74e-15	0.364132	0.57	0.431	7.48e-12	5	Trf
Peg3	3.48e-08	0.252078	0.525	0.45	6.95e-05	5	Peg3
Wisp2	0.00881941	0.264747	0.467	0.407	1	5	Wisp2
Aoc31	3.06e-103	0.506681	0.898	0.695	6.12e-100	6	Aoc3
C32	4.35e-67	0.376391	0.998	0.953	8.7e-64	6	C3
Cxcl132	1.69e-62	0.892186	0.836	0.651	3.38e-59	6	Cxcl13
Prg43	1.86e-49	0.551133	0.77	0.562	3.72e-46	6	Prg4
Tppp31	2.24e-49	0.365569	0.914	0.76	4.49e-46	6	Tppp3
Fst1	5.14e-49	0.404761	0.859	0.688	1.03e-45	6	Fst
Mmp111	6.37e-46	0.272905	0.711	0.474	1.27e-42	6	Mmp11
Ifi27l2a2	7.87e-41	0.369939	0.928	0.814	1.57e-37	6	Ifi27l2a
C4b2	8.58e-40	0.451317	0.857	0.717	1.72e-36	6	C4b
Fbln52	4.29e-36	0.280253	0.865	0.732	8.58e-33	6	Fbln5
Gpx31	1.36e-32	0.333888	0.995	0.982	2.72e-29	6	Gpx3
Gdf151	1.78e-31	0.345601	0.632	0.451	3.56e-28	6	Gdf15
Olfml3	1.22e-28	0.264882	0.799	0.649	2.43e-25	6	Olfml3
Igfbp32	9.17e-21	0.481046	0.826	0.709	1.83e-17	6	Igfbp3
Fbln12	2.15e-20	0.341367	0.818	0.724	4.29e-17	6	Fbln1
Socs31	1.36e-19	0.258924	0.985	0.964	2.72e-16	6	Socs3
Myc	5.2e-19	0.278993	0.909	0.826	1.04e-15	6	Myc
Hspb1	8.94e-18	0.318011	0.793	0.702	1.79e-14	6	Hspb1
Col12a11	1.72e-17	0.250777	0.567	0.395	3.44e-14	6	Col12a1
Postn1	1.12e-07	0.480586	0.525	0.456	0.000223226	6	Postn
Mgp1	1.41e-258	3.1464	0.998	0.635	2.82e-255	7	Mgp
Cst31	3.28e-220	1.94217	1	0.996	6.57e-217	7	Cst3
Cpe1	3.87e-211	1.52371	0.953	0.521	7.74e-208	7	Cpe
Igfbp72	9.28e-205	1.32521	1	0.939	1.86e-201	7	Igfbp7
Art4	3.11e-201	0.308948	0.428	0.027	6.21e-198	7	Art4
Fmo21	3.43e-200	1.54959	0.972	0.587	6.86e-197	7	Fmo2
Gdf101	3.33e-194	1.53606	0.972	0.603	6.65e-191	7	Gdf10
Bgn3	3.85e-194	1.49189	1	0.848	7.69e-191	7	Bgn
Arhgdib1	4.39e-190	1.31089	0.863	0.369	8.79e-187	7	Arhgdib
Rbp11	7.1e-180	1.43689	0.95	0.629	1.42e-176	7	Rbp1
Cygb1	1.58e-173	1.2286	0.991	0.908	3.17e-170	7	Cygb
Cd92	1.08e-170	1.14831	0.995	0.819	2.16e-167	7	Cd9
Cfh1	1.14e-154	1.17578	0.92	0.444	2.28e-151	7	Cfh
F31	1.54e-153	1.2088	0.995	0.874	3.08e-150	7	F3
Clec1a	1.65e-153	0.818593	0.754	0.278	3.3e-150	7	Clec1a
Lsamp2	2.71e-145	1.0166	0.882	0.564	5.41e-142	7	Lsamp
Matn2	6.95e-122	0.94542	0.806	0.412	1.39e-118	7	Matn2
Nr2f21	8.27e-120	0.902403	0.806	0.426	1.65e-116	7	Nr2f2
Tm4sf11	6.88e-109	0.903227	0.861	0.563	1.38e-105	7	Tm4sf1
Olfml31	7.43e-109	1.0037	0.889	0.651	1.49e-105	7	Olfml3
Meox21	8.85e-109	0.890945	0.823	0.485	1.77e-105	7	Meox2
Cdh131	9.19e-108	0.663012	0.693	0.271	1.84e-104	7	Cdh13
Clec11a1	8.29e-105	0.810558	0.764	0.374	1.66e-101	7	Clec11a
Angpt2	6.65e-104	0.333437	0.563	0.181	1.33e-100	7	Angpt2
Pltp	8.16e-103	1.1142	0.806	0.491	1.63e-99	7	Pltp
Ndrg21	1.01e-99	0.787649	0.837	0.528	2.03e-96	7	Ndrg2
Phlda31	2.81e-93	0.885362	0.818	0.554	5.63e-90	7	Phlda3
Apod2	5.14e-92	1.14498	0.95	0.82	1.03e-88	7	Apod
Mylk	1.47e-91	0.463508	0.589	0.206	2.93e-88	7	Mylk
Cryab1	3.07e-87	0.704466	0.943	0.835	6.14e-84	7	Cryab
Tmem204	1.44e-82	0.678125	0.641	0.256	2.88e-79	7	Tmem204
Egflam	1.72e-82	0.573049	0.605	0.236	3.44e-79	7	Egflam
Fxyd61	3.04e-80	1.05795	0.657	0.296	6.08e-77	7	Fxyd6
Fam180a	2.07e-79	0.473322	0.508	0.166	4.14e-76	7	Fam180a
Hspb2	2.03e-77	0.706004	0.622	0.288	4.07e-74	7	Hspb2
C1qtnf21	4.68e-77	0.634429	0.832	0.569	9.36e-74	7	C1qtnf2
Pdlim2	6.35e-77	0.657703	0.853	0.675	1.27e-73	7	Pdlim2
Trim47	6.07e-75	0.663177	0.872	0.688	1.21e-71	7	Trim47
1941-09-01	1.86e-74	0.625921	0.761	0.475	3.73e-71	7	2020-09-04
Myl9	2.17e-74	0.738618	0.671	0.314	4.35e-71	7	Myl9
Cdc42ep31	6.93e-74	0.609502	0.693	0.421	1.39e-70	7	Cdc42ep3
Tspan111	8.33e-74	0.828426	0.676	0.351	1.67e-70	7	Tspan11
C21	1.12e-73	0.718614	0.875	0.702	2.25e-70	7	C2
Ltbp42	1.34e-72	0.725687	0.934	0.853	2.68e-69	7	Ltbp4
Gas62	5.89e-72	0.633237	0.877	0.636	1.18e-68	7	Gas6
Spry12	3.25e-70	0.720428	0.835	0.595	6.5e-67	7	Spry1
Vwc2	1.12e-69	0.254577	0.463	0.134	2.24e-66	7	Vwc2
Dapk2	2.46e-69	0.537198	0.591	0.285	4.93e-66	7	Dapk2
Nrp11	7.68e-67	0.709947	0.785	0.576	1.54e-63	7	Nrp1
S100a61	7.55e-66	0.526086	1	1	1.51e-62	7	S100a6
Tgfbi2	2.6e-65	0.623603	0.91	0.732	5.2e-62	7	Tgfbi
Arap1	7.01e-65	0.73589	0.733	0.496	1.4e-61	7	Arap1
Cdh11	6.35e-63	0.614097	0.57	0.201	1.27e-59	7	Cdh11
Vit1	3.19e-62	0.60304	0.712	0.378	6.39e-59	7	Vit
Nbl12	7.15e-61	0.861736	0.941	0.882	1.43e-57	7	Nbl1
Gfra2	1.74e-60	0.519497	0.544	0.231	3.48e-57	7	Gfra2
Rasl11a	4.88e-59	0.928583	0.619	0.371	9.75e-56	7	Rasl11a
Anxa51	4.91e-59	0.408113	0.991	0.975	9.83e-56	7	Anxa5
Tmem1192	7.48e-59	0.5655	0.863	0.711	1.5e-55	7	Tmem119
Gabra31	9.77e-58	0.458438	0.612	0.285	1.95e-54	7	Gabra3
Csrp1	1.47e-55	0.756411	0.712	0.525	2.94e-52	7	Csrp1
Meox11	1.6e-54	0.869806	0.704	0.473	3.2e-51	7	Meox1
F11r	3.3e-54	0.372318	0.466	0.153	6.59e-51	7	F11r
Penk2	1.48e-53	0.655306	0.7	0.395	2.97e-50	7	Penk
Pid11	8.58e-49	0.519302	0.79	0.577	1.72e-45	7	Pid1
Pdgfrl2	8.17e-48	0.977851	0.709	0.557	1.63e-44	7	Pdgfrl
Col4a41	2.04e-47	0.552674	0.766	0.622	4.09e-44	7	Col4a4
Itgbl12	2.49e-47	0.932582	0.73	0.578	4.97e-44	7	Itgbl1
Actn1	4.06e-47	0.425223	0.591	0.375	8.12e-44	7	Actn1
Sparcl12	4.76e-47	0.528591	0.939	0.771	9.52e-44	7	Sparcl1
Klf5	2.11e-46	0.436068	0.572	0.333	4.21e-43	7	Klf5
Abca8a1	1.34e-43	0.498475	0.908	0.818	2.69e-40	7	Abca8a
Bmp41	4.83e-43	0.306352	0.643	0.393	9.66e-40	7	Bmp4
Ctgf1	1.88e-42	0.822528	0.56	0.305	3.77e-39	7	Ctgf
Des	7.2e-42	0.334757	0.47	0.222	1.44e-38	7	Des
Fxyd51	5.08e-41	0.496906	0.856	0.726	1.02e-37	7	Fxyd5
Epha3	1.27e-40	0.45082	0.534	0.274	2.55e-37	7	Epha3
Dkk3	9.11e-40	0.594485	0.525	0.269	1.82e-36	7	Dkk3
Tagln2	1.24e-39	0.449384	0.962	0.94	2.48e-36	7	Tagln2
Crispld22	3.59e-39	0.406062	0.733	0.489	7.19e-36	7	Crispld2
2010111I01Rik	1.8e-38	0.472221	0.631	0.458	3.61e-35	7	2010111I01Rik
Mid1ip1	4.13e-38	0.466153	0.638	0.443	8.26e-35	7	Mid1ip1
Cxcl121	4.82e-37	0.429756	0.87	0.726	9.65e-34	7	Cxcl12
Ccdc3	1.73e-36	0.682117	0.513	0.343	3.46e-33	7	Ccdc3
Nkain4	8.76e-36	0.286657	0.376	0.124	1.75e-32	7	Nkain4
Dhrs3	9.01e-36	0.406471	0.73	0.509	1.8e-32	7	Dhrs3
Dact11	1.21e-35	0.46224	0.723	0.517	2.43e-32	7	Dact1
Gsta31	3.92e-35	0.507523	0.738	0.575	7.84e-32	7	Gsta3
Emp11	6.15e-35	0.398679	0.965	0.948	1.23e-31	7	Emp1
Msx1	1.42e-33	0.472686	0.745	0.601	2.83e-30	7	Msx1
Smoc22	2.75e-33	0.503823	0.929	0.785	5.51e-30	7	Smoc2
Gsn2	6.14e-33	0.262591	1	1	1.23e-29	7	Gsn
Tmem176b1	2.44e-32	0.550271	0.816	0.708	4.88e-29	7	Tmem176b
Nr4a21	3.65e-32	0.280096	0.52	0.355	7.3e-29	7	Nr4a2
Fhl2	9.99e-32	0.552127	0.539	0.35	2e-28	7	Fhl2
Cyb5r3	1.12e-31	0.510105	0.799	0.755	2.25e-28	7	Cyb5r3
Spock21	3.87e-31	0.439978	0.634	0.456	7.75e-28	7	Spock2
Tsc22d1	4.16e-29	0.497009	0.799	0.682	8.32e-26	7	Tsc22d1
Gng111	5.58e-29	0.450338	0.721	0.645	1.12e-25	7	Gng11
Prss231	8.53e-28	0.414065	0.917	0.846	1.71e-24	7	Prss23
Omd	1.47e-27	0.326569	0.572	0.389	2.94e-24	7	Omd
Mpp6	5.31e-27	0.370969	0.641	0.478	1.06e-23	7	Mpp6
Ucp2	1.94e-26	0.52831	0.487	0.267	3.89e-23	7	Ucp2
Gnb41	2.85e-26	0.37209	0.671	0.519	5.7e-23	7	Gnb4
Cystm1	8.62e-26	0.355592	0.617	0.488	1.72e-22	7	Cystm1
Timp31	9.53e-26	0.642067	0.891	0.865	1.91e-22	7	Timp3
Nqo1	1.13e-25	0.2998	0.565	0.406	2.25e-22	7	Nqo1
Tmem176a1	1.64e-25	0.554474	0.709	0.592	3.29e-22	7	Tmem176a
Nr4a13	9.83e-25	0.644205	0.837	0.746	1.97e-21	7	Nr4a1
Srpx3	5.23e-24	0.290119	0.896	0.839	1.05e-20	7	Srpx
Id31	1.03e-23	0.473724	0.967	0.95	2.05e-20	7	Id3
Tpm2	2.17e-23	0.352382	0.518	0.369	4.34e-20	7	Tpm2
Dact3	5.39e-23	0.387751	0.56	0.421	1.08e-19	7	Dact3
Hspa1a1	9.54e-22	0.704142	0.813	0.725	1.91e-18	7	Hspa1a
Kctd12	2.72e-20	0.348743	0.563	0.419	5.44e-17	7	Kctd12
Fmod	3.76e-20	0.442127	0.385	0.186	7.51e-17	7	Fmod
Naalad21	6.1e-20	0.379361	0.662	0.549	1.22e-16	7	Naalad2
D630003M21Rik	8.6e-20	0.283044	0.409	0.185	1.72e-16	7	D630003M21Rik
Gpnmb2	1.27e-19	0.277444	0.813	0.753	2.55e-16	7	Gpnmb
Col4a22	1.43e-19	0.256296	0.969	0.891	2.86e-16	7	Col4a2
Gas12	1.61e-19	0.308731	0.861	0.792	3.22e-16	7	Gas1
Pcdh11x	2.5e-19	0.330413	0.355	0.153	5e-16	7	Pcdh11x
G0s22	2.59e-19	0.368549	0.697	0.529	5.19e-16	7	G0s2
Olfml2a1	3.17e-19	0.392563	0.444	0.248	6.33e-16	7	Olfml2a
Slco2b11	1.38e-17	0.339124	0.643	0.532	2.76e-14	7	Slco2b1
Hspa1b1	2.86e-17	0.444476	0.662	0.541	5.71e-14	7	Hspa1b
Tsc22d3	4.11e-17	0.417724	0.714	0.669	8.23e-14	7	Tsc22d3
S100a41	4.89e-17	0.689531	0.697	0.613	9.79e-14	7	S100a4
Steap43	4.93e-17	0.315729	0.809	0.703	9.85e-14	7	Steap4
Crip21	9.12e-17	0.367411	0.903	0.906	1.82e-13	7	Crip2
Hspb11	1.08e-15	0.256939	0.794	0.705	2.16e-12	7	Hspb1
Uap1l11	2.02e-15	0.326339	0.634	0.545	4.04e-12	7	Uap1l1
Cd2001	1.06e-14	0.443413	0.433	0.265	2.11e-11	7	Cd200
Thbd1	1.12e-14	0.296444	0.844	0.805	2.24e-11	7	Thbd
Foxs1	2.92e-14	0.42171	0.466	0.312	5.84e-11	7	Foxs1
Hopx	4.48e-14	0.315893	0.433	0.241	8.96e-11	7	Hopx
Timp11	6.22e-14	0.273674	0.738	0.71	1.24e-10	7	Timp1
Adh11	7.96e-14	0.285612	0.69	0.58	1.59e-10	7	Adh1
Chrdl11	8.27e-14	0.307879	0.485	0.32	1.65e-10	7	Chrdl1
Podn2	2.29e-13	0.2894	0.747	0.7	4.57e-10	7	Podn
Ifitm11	5.08e-13	0.697998	0.487	0.378	1.02e-09	7	Ifitm1
Bok	6.57e-13	0.341305	0.447	0.312	1.31e-09	7	Bok
Sned11	7.83e-13	0.391528	0.768	0.712	1.57e-09	7	Sned1
Mgst3	1.15e-12	0.302209	0.546	0.466	2.3e-09	7	Mgst3
Osr11	1.84e-12	0.369186	0.631	0.566	3.69e-09	7	Osr1
Bace21	5.86e-12	0.359833	0.506	0.435	1.17e-08	7	Bace2
Ndufa4l21	7.02e-12	0.433611	0.541	0.483	1.4e-08	7	Ndufa4l2
Pmepa12	7.61e-12	0.322996	0.816	0.775	1.52e-08	7	Pmepa1
Csrp22	3e-11	0.346171	0.787	0.818	6e-08	7	Csrp2
Cav12	4.06e-11	0.281739	0.809	0.763	8.11e-08	7	Cav1
Cstb1	1.46e-09	0.250136	0.931	0.935	2.93e-06	7	Cstb
Mmp32	5.51e-09	0.304156	0.775	0.747	1.1e-05	7	Mmp3
Igsf10	1.51e-08	0.251485	0.511	0.433	3.02e-05	7	Igsf10
Ntn11	2.66e-08	0.250434	0.612	0.549	5.32e-05	7	Ntn1
Cnn2	3.49e-08	0.284194	0.364	0.264	6.98e-05	7	Cnn2
Hes1	1.07e-07	0.308019	0.702	0.691	0.000214484	7	Hes1
Mdk	2.9e-07	0.46934	0.482	0.453	0.00057945	7	Mdk
Fam46c1	1.74e-06	0.323349	0.371	0.273	0.00348565	7	Fam46c
Paqr6	2.95e-06	0.292923	0.329	0.144	0.00590856	7	Paqr6
Bhlhe40	6.21e-06	0.351341	0.766	0.798	0.0124256	7	Bhlhe40
Dusp6	2.6e-05	0.263007	0.437	0.395	0.0520867	7	Dusp6
Rem11	0.000247672	0.257979	0.444	0.37	0.495344	7	Rem1
Kcnj8	0.000681537	0.316418	0.312	0.134	1	7	Kcnj8
Wfdc1	0.00132142	0.308047	0.319	0.228	1	7	Wfdc1
Rbp42	0.00225346	0.61898	0.381	0.517	1	7	Rbp4
Ltbp2	3.66e-113	0.742113	0.743	0.047	7.33e-110	8	Ltbp2
Il1rl1	1.2e-81	0.269267	0.733	0.129	2.4e-78	8	Il1rl1
Lrrc15	4.54e-76	0.663781	0.723	0.129	9.08e-73	8	Lrrc15
Aqp1	6.97e-75	1.03691	0.891	0.268	1.39e-71	8	Aqp1
Cd109	8.53e-62	1.10055	0.97	0.396	1.71e-58	8	Cd109
Anxa2	1.42e-60	1.2801	1	0.973	2.84e-57	8	Anxa2
S100a10	3.65e-58	1.2332	1	0.994	7.3e-55	8	S100a10
Pdlim41	2.82e-51	1.13657	1	0.727	5.63e-48	8	Pdlim4
Dbx2	4e-51	0.272681	0.822	0.308	8.01e-48	8	Dbx2
S100a42	1.06e-49	1.90776	0.99	0.613	2.11e-46	8	S100a4
Crip11	1.84e-49	1.20237	1	0.984	3.68e-46	8	Crip1
Sfrp41	1.87e-49	2.45211	0.97	0.501	3.74e-46	8	Sfrp4
Lgals11	1.81e-48	0.98261	1	0.986	3.62e-45	8	Lgals1
Cd93	4.47e-47	1.276	0.99	0.823	8.94e-44	8	Cd9
Gjb5	1.32e-46	0.402735	0.683	0.09	2.63e-43	8	Gjb5
Lgals31	1.33e-46	1.2876	0.99	0.742	2.66e-43	8	Lgals3
Ptgis2	3.86e-46	1.03224	0.96	0.643	7.72e-43	8	Ptgis
Cd44	3.87e-46	1.05015	1	0.67	7.73e-43	8	Cd44
Tspo	6.63e-46	0.775983	1	0.975	1.33e-42	8	Tspo
Lmna	3.32e-45	0.876054	1	0.97	6.63e-42	8	Lmna
Prr13	8.78e-45	0.930653	0.99	0.858	1.76e-41	8	Prr13
Plec	1.03e-44	0.835211	1	0.661	2.06e-41	8	Plec
Crabp2	1.38e-44	0.439057	0.752	0.227	2.76e-41	8	Crabp2
Gjb3	2.61e-44	0.319366	0.554	0.047	5.21e-41	8	Gjb3
Cyb5r31	3.12e-42	0.801919	1	0.755	6.25e-39	8	Cyb5r3
Cdk6	7.56e-42	0.373809	0.792	0.301	1.51e-38	8	Cdk6
Esd	2.72e-39	1.0713	1	0.963	5.43e-36	8	Esd
Capg	1.05e-38	0.733728	0.99	0.811	2.1e-35	8	Capg
Tmsb4x1	1.16e-38	0.7166	1	0.997	2.32e-35	8	Tmsb4x
Tnfrsf12a	1.55e-38	0.836489	1	0.794	3.1e-35	8	Tnfrsf12a
Sh3bgrl31	2.31e-38	0.872169	1	0.854	4.62e-35	8	Sh3bgrl3
Cav13	1.64e-37	0.894175	1	0.763	3.28e-34	8	Cav1
Vcan2	2.13e-37	1.02923	0.941	0.578	4.27e-34	8	Vcan
Ociad2	7.06e-37	0.584898	0.842	0.338	1.41e-33	8	Ociad2
Dpysl3	9.33e-37	0.697439	0.98	0.665	1.87e-33	8	Dpysl3
Mgst31	5.41e-36	0.75452	0.911	0.465	1.08e-32	8	Mgst3
S100a62	9.54e-36	0.703427	1	1	1.91e-32	8	S100a6
Tpm41	9.65e-36	0.689112	1	0.851	1.93e-32	8	Tpm4
Wnt21	2.91e-35	0.808133	0.881	0.432	5.82e-32	8	Wnt2
Actg1	1.17e-34	0.782097	1	0.994	2.33e-31	8	Actg1
Fosl11	8.47e-34	0.60949	0.901	0.545	1.69e-30	8	Fosl1
Cdh111	2.45e-33	0.257393	0.752	0.209	4.9e-30	8	Cdh11
Ccl22	5.53e-33	1.80263	0.98	0.772	1.11e-29	8	Ccl2
2010111I01Rik1	6.74e-33	0.537871	0.881	0.46	1.35e-29	8	2010111I01Rik
Cstb2	7.02e-33	0.733289	0.99	0.934	1.4e-29	8	Cstb
Vim	8.54e-33	0.554187	1	0.999	1.71e-29	8	Vim
Cdh132	7.8e-32	0.676391	0.802	0.281	1.56e-28	8	Cdh13
Nptx21	1.03e-31	0.365135	0.812	0.408	2.06e-28	8	Nptx2
Fxyd52	1.6e-31	0.814694	1	0.729	3.19e-28	8	Fxyd5
Lrrfip1	1.02e-29	0.526555	0.891	0.427	2.03e-26	8	Lrrfip1
Serpinb1a	2.66e-29	0.284435	0.871	0.35	5.31e-26	8	Serpinb1a
Bcat1	4.87e-29	0.360241	0.881	0.473	9.74e-26	8	Bcat1
Pdgfa	5.17e-29	0.460449	0.762	0.278	1.03e-25	8	Pdgfa
Timp12	9.28e-29	0.797608	0.96	0.709	1.86e-25	8	Timp1
Plekho1	1.01e-28	0.341898	0.812	0.369	2.02e-25	8	Plekho1
Actn11	1.2e-28	0.273639	0.822	0.379	2.39e-25	8	Actn1
Uchl12	3.06e-28	0.673437	0.921	0.466	6.12e-25	8	Uchl1
Cald1	8.17e-28	0.649748	1	0.944	1.63e-24	8	Cald1
Spon21	1.06e-27	1.49582	0.881	0.518	2.12e-24	8	Spon2
Dclk11	3.45e-27	0.638485	0.95	0.718	6.9e-24	8	Dclk1
Ntn12	3.95e-27	0.626229	0.901	0.548	7.89e-24	8	Ntn1
Tgm2	1.7e-26	0.278258	0.812	0.393	3.4e-23	8	Tgm2
Mcub	2.69e-26	0.416654	0.822	0.374	5.39e-23	8	Mcub
Cthrc11	3.08e-26	0.449399	0.812	0.399	6.16e-23	8	Cthrc1
Tpm1	4.63e-26	0.547407	0.941	0.608	9.25e-23	8	Tpm1
Ppp1r14b2	5.56e-26	0.582871	1	0.916	1.11e-22	8	Ppp1r14b
Nme1	5.91e-26	0.600714	0.99	0.819	1.18e-22	8	Nme1
Itga5	1.49e-25	0.517317	0.95	0.593	2.98e-22	8	Itga5
Tubb51	1.74e-25	0.596272	1	0.918	3.48e-22	8	Tubb5
Tubb2b	3.92e-24	0.555765	0.792	0.284	7.85e-21	8	Tubb2b
Matn21	4.48e-24	0.428653	0.871	0.422	8.96e-21	8	Matn2
Loxl2	5.07e-24	0.57359	1	0.902	1.01e-20	8	Loxl2
Adra1b	7.42e-24	0.264935	0.822	0.362	1.48e-20	8	Adra1b
Chrdl12	9.19e-24	0.663484	0.832	0.321	1.84e-20	8	Chrdl1
Ppa11	1.44e-23	0.557337	0.97	0.728	2.88e-20	8	Ppa1
Cryab2	2.52e-23	0.865217	1	0.837	5.05e-20	8	Cryab
Trabd2b1	8.38e-23	0.283702	0.802	0.41	1.68e-19	8	Trabd2b
Anxa52	9.04e-23	0.542269	1	0.975	1.81e-19	8	Anxa5
Fbn12	1.89e-22	0.684739	1	0.933	3.78e-19	8	Fbn1
Ccl71	1.96e-22	0.875089	1	0.823	3.91e-19	8	Ccl7
Flnb2	2e-22	0.458883	0.861	0.377	4e-19	8	Flnb
Fstl12	3.81e-22	0.599806	1	0.982	7.63e-19	8	Fstl1
Pthlh	4.77e-22	0.469356	0.713	0.267	9.55e-19	8	Pthlh
Nfkbia1	4.95e-22	0.805967	1	0.959	9.9e-19	8	Nfkbia
Mpp61	3.21e-21	0.400417	0.871	0.48	6.43e-18	8	Mpp6
Tagln21	4.88e-21	0.550421	0.99	0.94	9.76e-18	8	Tagln2
Ran	1.23e-20	0.473627	0.99	0.943	2.46e-17	8	Ran
Rcan11	1.76e-20	0.73961	0.881	0.635	3.52e-17	8	Rcan1
Postn2	7.45e-20	0.835268	0.851	0.458	1.49e-16	8	Postn
Tpm21	1.08e-19	0.372849	0.733	0.371	2.16e-16	8	Tpm2
Tnfaip3	1.81e-19	0.266863	0.851	0.473	3.62e-16	8	Tnfaip3
Nr1d1	2.8e-19	0.268316	0.733	0.368	5.59e-16	8	Nr1d1
Atp2b4	2.95e-19	0.377215	0.891	0.559	5.91e-16	8	Atp2b4
Nfatc1	3.24e-19	0.396288	0.871	0.555	6.49e-16	8	Nfatc1
Slc35e4	7.06e-19	0.386086	0.832	0.55	1.41e-15	8	Slc35e4
Hspe1	9.87e-19	0.406747	1	0.937	1.97e-15	8	Hspe1
Plaur	1.18e-18	0.393757	0.832	0.478	2.36e-15	8	Plaur
Bmp21	5.4e-18	0.384116	0.881	0.529	1.08e-14	8	Bmp2
Ugdh2	1.17e-17	0.540591	1	0.859	2.33e-14	8	Ugdh
Piezo2	1.99e-17	0.396748	0.545	0.108	3.99e-14	8	Piezo2
Gngt22	2.55e-17	0.466101	0.901	0.602	5.11e-14	8	Gngt2
Ddx39	2.68e-17	0.311331	0.861	0.532	5.36e-14	8	Ddx39
Actb1	1.3e-16	0.457263	1	0.999	2.61e-13	8	Actb
Fhl21	1.51e-16	0.284925	0.703	0.354	3.01e-13	8	Fhl2
Nptx1	2.5e-16	0.363458	0.525	0.088	5e-13	8	Nptx1
Crip22	2.74e-16	0.501278	0.99	0.905	5.49e-13	8	Crip2
Pmepa13	2.83e-16	0.495411	0.99	0.775	5.67e-13	8	Pmepa1
Jag1	7.26e-16	0.306798	0.772	0.35	1.45e-12	8	Jag1
Bhlhe401	7.55e-16	0.579958	0.95	0.796	1.51e-12	8	Bhlhe40
Pdlim12	2.38e-15	0.302336	0.95	0.554	4.75e-12	8	Pdlim1
Mustn12	2.44e-15	0.411758	0.931	0.54	4.89e-12	8	Mustn1
Eno1	4.74e-15	0.375371	0.921	0.732	9.47e-12	8	Eno1
Ssc5d1	5.24e-15	0.369564	0.901	0.607	1.05e-11	8	Ssc5d
Htra11	8.13e-15	0.412827	1	0.983	1.63e-11	8	Htra1
Sulf22	8.31e-15	0.412499	0.871	0.556	1.66e-11	8	Sulf2
Nfatc2	9.1e-15	0.414909	0.733	0.39	1.82e-11	8	Nfatc2
Fdps1	1.19e-14	0.288839	0.871	0.564	2.38e-11	8	Fdps
Srxn1	2.68e-14	0.580466	0.931	0.756	5.35e-11	8	Srxn1
Ccdc31	3.17e-14	0.696506	0.653	0.346	6.34e-11	8	Ccdc3
Igfbp63	5.16e-14	0.448123	1	0.974	1.03e-10	8	Igfbp6
Uap12	8.11e-14	0.391785	0.99	0.905	1.62e-10	8	Uap1
Emp12	9.93e-14	0.424274	0.99	0.948	1.99e-10	8	Emp1
Prss232	1.73e-13	0.46421	0.98	0.847	3.45e-10	8	Prss23
Tuba1c1	2.03e-13	0.308902	0.95	0.736	4.06e-10	8	Tuba1c
Oaf1	2.12e-13	0.517709	1	0.927	4.23e-10	8	Oaf
Tgfb1	4.14e-13	0.272492	0.832	0.569	8.29e-10	8	Tgfb1
Gas72	5.82e-13	0.301962	0.921	0.57	1.16e-09	8	Gas7
Cxcl2	6.54e-13	0.992685	0.673	0.37	1.31e-09	8	Cxcl2
Tubb2a	7.73e-13	0.368063	0.97	0.818	1.55e-09	8	Tubb2a
Col18a11	9.81e-13	0.381832	0.931	0.62	1.96e-09	8	Col18a1
Phlda32	1.15e-12	0.428808	0.861	0.56	2.31e-09	8	Phlda3
Thbs22	1.73e-12	0.490854	0.881	0.598	3.45e-09	8	Thbs2
Synm	2.27e-12	0.337188	0.663	0.346	4.55e-09	8	Synm
Sox91	2.42e-12	0.265412	0.851	0.538	4.84e-09	8	Sox9
Bgn4	4.12e-12	0.55147	0.97	0.853	8.23e-09	8	Bgn
2200002D01Rik	5.35e-12	0.267599	0.644	0.33	1.07e-08	8	2200002D01Rik
Anxa12	8.09e-12	0.281674	1	0.965	1.62e-08	8	Anxa1
Ecscr1	8.48e-12	0.270057	0.663	0.297	1.7e-08	8	Ecscr
Baiap2	1.55e-11	0.258988	0.97	0.813	3.1e-08	8	Baiap2
Tpbg	1.83e-11	0.254672	0.842	0.544	3.65e-08	8	Tpbg
Cxcl15	2.1e-11	0.86823	0.97	0.928	4.2e-08	8	Cxcl1
Gm26917	3.2e-11	0.266691	0.891	0.579	6.39e-08	8	Gm26917
Nr4a22	5.68e-11	0.475498	0.644	0.358	1.14e-07	8	Nr4a2
Col5a22	1.13e-10	0.442995	0.99	0.955	2.25e-07	8	Col5a2
Sdc41	1.23e-10	0.336453	0.871	0.633	2.45e-07	8	Sdc4
Trim471	2.5e-10	0.3141	0.941	0.692	4.99e-07	8	Trim47
Thy11	3.14e-10	0.342954	1	0.936	6.28e-07	8	Thy1
Tppp32	4.72e-10	0.346501	0.99	0.768	9.44e-07	8	Tppp3
Srm1	5.07e-10	0.254161	0.99	0.815	1.01e-06	8	Srm
Flrt21	1.7e-09	0.369852	0.851	0.61	3.4e-06	8	Flrt2
Camk1d	2.36e-09	0.278763	0.733	0.524	4.71e-06	8	Camk1d
Anxa8	3.33e-09	0.41994	0.564	0.238	6.66e-06	8	Anxa8
Ckap41	4.44e-09	0.250665	0.98	0.852	8.89e-06	8	Ckap4
Fn12	2.52e-08	0.374511	0.98	0.693	5.04e-05	8	Fn1
Palld	8.54e-08	0.271165	0.713	0.444	0.000170845	8	Palld
Tuba1a1	1.77e-07	0.265083	0.99	0.983	0.000353973	8	Tuba1a
Ncl	3.11e-07	0.310985	1	0.946	0.000621771	8	Ncl
Enpp22	4.58e-07	0.356188	0.931	0.729	0.000915076	8	Enpp2
Gadd45b	4.62e-07	0.416028	0.98	0.861	0.000923865	8	Gadd45b
Nfkb11	8.71e-07	0.267137	0.96	0.814	0.00174278	8	Nfkb1
Gclm1	3.11e-06	0.291914	0.911	0.741	0.00621164	8	Gclm
Nr4a3	3.32e-06	0.257106	0.604	0.378	0.00663376	8	Nr4a3
Olfml32	4.27e-06	0.38973	0.911	0.657	0.00853316	8	Olfml3
2020-11-01	6.82e-06	0.485691	0.574	0.287	0.013641	8	Nov
Pappa	2.01e-05	0.408934	0.535	0.262	0.0401791	8	Pappa
Sox4	2.16e-05	0.327314	0.733	0.545	0.0431373	8	Sox4
Igfbp52	0.000203964	0.300966	0.96	0.84	0.407927	8	Igfbp5
Col3a12	0.00154032	0.265037	1	0.998	1	8	Col3a1
Aspn2	0.00551455	0.348544	0.851	0.73	1	8	Aspn
Myoc1	0.00761885	0.552451	0.525	0.312	1	8	Myoc
Krtdap1	8.72e-43	2.10508	0.885	0.337	1.74e-39	9	Krtdap
Trac	2.23e-40	0.432942	0.562	0.118	4.47e-37	9	Trac
Gsta1	2.51e-40	0.318997	0.74	0.23	5.03e-37	9	Gsta1
Sbsn2	4.4e-40	1.90064	0.906	0.55	8.8e-37	9	Sbsn
Pi162	3.38e-35	1.4266	0.948	0.627	6.76e-32	9	Pi16
Igfbp64	6.86e-32	0.941679	0.958	0.974	1.37e-28	9	Igfbp6
Dmkn1	2.47e-31	1.54226	0.875	0.413	4.93e-28	9	Dmkn
H2-Ab1	1.25e-29	0.318636	0.052	0.273	2.5e-26	9	H2-Ab1
Pla1a2	2.67e-28	0.959243	0.927	0.697	5.34e-25	9	Pla1a
Mfap52	9.65e-28	1.05612	0.927	0.938	1.93e-24	9	Mfap5
Oas1a	3.34e-25	0.261934	0.76	0.367	6.68e-22	9	Oas1a
Rec114	5.26e-24	0.317567	0.625	0.138	1.05e-20	9	Rec114
Sema3e1	8.34e-23	0.541823	0.74	0.267	1.67e-19	9	Sema3e
Igfbp43	1.2e-22	0.793384	0.938	0.968	2.39e-19	9	Igfbp4
Ly6c12	1.51e-22	0.882684	0.927	0.882	3.02e-19	9	Ly6c1
Anxa32	4.03e-22	1.03165	0.875	0.636	8.06e-19	9	Anxa3
Ppp1r14b3	9.58e-22	0.785312	0.938	0.917	1.92e-18	9	Ppp1r14b
Mustn13	1.42e-21	1.06423	0.854	0.541	2.85e-18	9	Mustn1
Dact21	3.65e-21	0.832012	0.781	0.359	7.3e-18	9	Dact2
Gngt23	6.3e-21	1.03341	0.875	0.602	1.26e-17	9	Gngt2
Dbn12	7.33e-21	0.907212	0.885	0.638	1.47e-17	9	Dbn1
Anxa13	7.39e-21	0.715073	0.958	0.965	1.48e-17	9	Anxa1
Ackr21	7.78e-21	0.507057	0.792	0.34	1.56e-17	9	Ackr2
Wnt22	8.16e-20	0.596367	0.823	0.432	1.63e-16	9	Wnt2
Efemp12	1.48e-18	0.743897	0.906	0.838	2.97e-15	9	Efemp1
Tmsb4x2	1.56e-18	0.751059	1	0.997	3.13e-15	9	Tmsb4x
Sfrp22	5.77e-18	0.869475	0.844	0.594	1.15e-14	9	Sfrp2
Il342	1.02e-16	0.559143	0.812	0.502	2.04e-13	9	Il34
Mmp27	1.08e-15	0.398618	0.781	0.49	2.17e-12	9	Mmp27
Cadm32	1.15e-14	0.792573	0.854	0.578	2.31e-11	9	Cadm3
Lbp2	2.15e-14	1.01161	0.885	0.859	4.29e-11	9	Lbp
Procr2	2.15e-14	0.738304	0.906	0.762	4.31e-11	9	Procr
Cd552	2.27e-14	0.665458	0.833	0.633	4.54e-11	9	Cd55
Ntn41	2.8e-14	0.394558	0.708	0.297	5.59e-11	9	Ntn4
Uchl13	3.73e-14	0.856653	0.771	0.468	7.46e-11	9	Uchl1
Il331	6.89e-14	0.485747	0.646	0.224	1.38e-10	9	Il33
Dpp42	1.05e-13	0.687173	0.823	0.512	2.11e-10	9	Dpp4
Il182	1.25e-13	0.578458	0.802	0.438	2.49e-10	9	Il18
Pcsk63	2.58e-13	0.5696	0.896	0.733	5.17e-10	9	Pcsk6
Srgn	1.54e-12	0.820218	0.208	0.257	3.09e-09	9	Srgn
Ckb2	2.33e-12	0.792803	0.896	0.797	4.65e-09	9	Ckb
Pcolce22	2.21e-11	0.504449	0.906	0.854	4.42e-08	9	Pcolce2
Phf11b	6.74e-11	0.265713	0.604	0.268	1.35e-07	9	Phf11b
Plat2	7.38e-11	0.590212	0.844	0.829	1.48e-07	9	Plat
Igfbp53	1.6e-10	0.574193	0.875	0.84	3.2e-07	9	Igfbp5
Marcks1	1.62e-10	0.513729	0.896	0.896	3.24e-07	9	Marcks
Irf8	2.45e-10	0.474114	0.26	0.356	4.9e-07	9	Irf8
Lims22	3.1e-10	0.552784	0.844	0.643	6.21e-07	9	Lims2
Tnfrsf211	3.33e-10	0.296599	0.719	0.419	6.66e-07	9	Tnfrsf21
Ifi27l2a3	3.74e-10	0.657301	0.927	0.821	7.48e-07	9	Ifi27l2a
Zfp385a2	3.91e-10	0.694985	0.896	0.735	7.81e-07	9	Zfp385a
Olfml2a2	5.41e-10	0.269744	0.229	0.255	1.08e-06	9	Olfml2a
Emilin22	5.81e-10	0.547642	0.885	0.821	1.16e-06	9	Emilin2
Efhd12	1.84e-09	0.455639	0.708	0.404	3.67e-06	9	Efhd1
Akr1c181	5.56e-09	1.22417	0.583	0.185	1.11e-05	9	Akr1c18
Aldh1a31	7.55e-09	0.861298	0.615	0.296	1.51e-05	9	Aldh1a3
1700019D03Rik1	1.23e-08	0.256574	0.719	0.35	2.47e-05	9	1700019D03Rik
Fstl13	1.61e-08	0.388113	0.917	0.982	3.21e-05	9	Fstl1
Itgb71	4.82e-08	1.04051	0.615	0.298	9.64e-05	9	Itgb7
Prss233	5.47e-07	0.426421	0.865	0.848	0.00109473	9	Prss23
Basp12	9.94e-07	0.426801	0.781	0.72	0.00198847	9	Basp1
Crip12	1.03e-06	0.324583	0.969	0.984	0.00206849	9	Crip1
Fbln53	1.81e-06	0.551854	0.719	0.741	0.0036234	9	Fbln5
Anxa21	1.94e-06	0.437972	0.948	0.973	0.00388296	9	Anxa2
Nbl13	5.45e-06	0.398782	0.823	0.884	0.0108995	9	Nbl1
Lrrn4cl2	6.21e-06	0.418484	0.865	0.762	0.0124159	9	Lrrn4cl
Il1r22	8.41e-06	0.83046	0.646	0.42	0.0168212	9	Il1r2
Gpr11	1.07e-05	0.329371	0.26	0.147	0.0214082	9	Gpr1
Aif1l1	1.65e-05	0.277017	0.302	0.38	0.0330875	9	Aif1l
Fn13	2.06e-05	0.256058	0.896	0.693	0.0412988	9	Fn1
Ecm12	4.57e-05	0.43035	0.927	0.98	0.091404	9	Ecm1
Ecscr2	6.28e-05	0.404042	0.271	0.3	0.125676	9	Ecscr
Tmem1002	0.000160658	0.469903	0.677	0.581	0.321316	9	Tmem100
Cldn31	0.000234501	0.303187	0.281	0.177	0.469002	9	Cldn3
Pygl1	0.000322133	0.321898	0.292	0.397	0.644266	9	Pygl
Bst21	0.000519291	0.491487	0.917	0.946	1	9	Bst2
Islr4	0.000534257	0.317778	0.76	0.825	1	9	Islr
Adamtsl41	0.000814743	0.315023	0.688	0.497	1	9	Adamtsl4
Bmp71	0.00385273	0.393047	0.323	0.223	1	9	Bmp7
Rgs2	0.00450535	0.491449	0.198	0.275	1	9	Rgs2
Car82	0.0063526	0.615394	0.552	0.391	1	9	Car8
Bub1	0	0.28696	0.667	0.015	0	10	Bub1
Depdc1a	1.75e-289	0.433506	0.719	0.015	3.49e-286	10	Depdc1a
Cdc25c	3.77e-244	0.371352	0.649	0.015	7.54e-241	10	Cdc25c
Pimreg	5.42e-228	0.791722	0.772	0.03	1.08e-224	10	Pimreg
Kif2c	7.4e-202	0.56273	0.667	0.022	1.48e-198	10	Kif2c
Hmmr	5.07e-189	1.15253	0.912	0.054	1.01e-185	10	Hmmr
Mxd3	6.21e-130	0.533648	0.614	0.032	1.24e-126	10	Mxd3
Dlgap5	1.16e-117	0.385705	0.614	0.032	2.31e-114	10	Dlgap5
Pclaf	7.78e-116	0.659882	0.789	0.057	1.56e-112	10	Pclaf
Knl1	3.49e-109	0.419858	0.596	0.026	6.99e-106	10	Knl1
Ccnb1	4e-107	1.06985	0.93	0.095	8e-104	10	Ccnb1
Cenpf	2.85e-98	1.3062	0.947	0.108	5.7e-95	10	Cenpf
Nuf2	7.03e-92	0.572514	0.702	0.061	1.41e-88	10	Nuf2
Ccna2	2.21e-85	1.06401	0.842	0.099	4.41e-82	10	Ccna2
Cdca3	4.66e-84	1.36167	1	0.12	9.32e-81	10	Cdca3
Kif20a	1.98e-80	1.08229	0.93	0.127	3.97e-77	10	Kif20a
Mki67	2.9e-80	1.06997	0.895	0.119	5.8e-77	10	Mki67
Cep55	5.31e-80	0.375921	0.614	0.045	1.06e-76	10	Cep55
Shcbp1	2.41e-78	0.455954	0.684	0.065	4.82e-75	10	Shcbp1
Ckap2l	9.52e-76	0.763437	0.86	0.098	1.9e-72	10	Ckap2l
Tpx2	3.96e-72	1.30979	0.947	0.143	7.92e-69	10	Tpx2
Nek2	2.99e-69	0.441842	0.632	0.037	5.98e-66	10	Nek2
Ccnb2	1.51e-66	1.90488	0.982	0.2	3.02e-63	10	Ccnb2
Cenpe	5.23e-60	1.13813	0.895	0.15	1.05e-56	10	Cenpe
Birc5	1.19e-55	1.50295	0.965	0.225	2.38e-52	10	Birc5
Cdca8	2.03e-51	1.06856	0.947	0.215	4.07e-48	10	Cdca8
Cdc20	1.59e-48	1.69677	0.965	0.225	3.18e-45	10	Cdc20
Knstrn	3.98e-47	1.15893	0.947	0.26	7.96e-44	10	Knstrn
Stmn1	3.18e-45	2.42318	1	0.316	6.36e-42	10	Stmn1
Tk1	8.96e-45	0.452455	0.596	0.083	1.79e-41	10	Tk1
Cenpa	1.41e-44	2.15723	0.982	0.298	2.82e-41	10	Cenpa
Racgap1	6.03e-44	1.07201	0.912	0.212	1.21e-40	10	Racgap1
Cdkn3	1.99e-43	1.01194	0.877	0.218	3.99e-40	10	Cdkn3
Tacc3	1.9e-42	0.879419	0.947	0.246	3.8e-39	10	Tacc3
Bub1b	7.35e-41	0.570964	0.754	0.134	1.47e-37	10	Bub1b
Cks2	2.88e-40	1.7504	0.982	0.423	5.76e-37	10	Cks2
Anln	3.4e-40	0.880291	0.877	0.206	6.79e-37	10	Anln
Cenpm	3.57e-40	0.591288	0.789	0.189	7.15e-37	10	Cenpm
Kifc1	1.26e-39	0.533688	0.702	0.112	2.52e-36	10	Kifc1
Pbk	1.36e-39	0.425596	0.614	0.107	2.72e-36	10	Pbk
H2afz	2.02e-38	1.86129	1	0.932	4.04e-35	10	H2afz
Lockd	2.11e-38	0.848005	0.86	0.219	4.22e-35	10	Lockd
Selenoh	4.66e-36	1.61762	0.982	0.572	9.32e-33	10	Selenoh
Ckap2	1.07e-35	0.884907	0.86	0.266	2.14e-32	10	Ckap2
Lgals12	4.68e-35	1.26367	1	0.986	9.37e-32	10	Lgals1
C330027C09Rik	5.32e-35	0.545903	0.789	0.178	1.06e-31	10	C330027C09Rik
Hmgn2	7.03e-35	1.46266	0.982	0.508	1.41e-31	10	Hmgn2
Cdk1	3.22e-34	0.630038	0.614	0.123	6.44e-31	10	Cdk1
Kif23	1.24e-32	0.586834	0.772	0.219	2.48e-29	10	Kif23
Ran1	1.78e-32	1.05058	1	0.943	3.57e-29	10	Ran
Plk1	4.48e-32	0.463368	0.632	0.121	8.95e-29	10	Plk1
Vim1	3.7e-31	0.973514	1	0.999	7.4e-28	10	Vim
Prc1	9e-31	0.780174	0.754	0.219	1.8e-27	10	Prc1
Gpx71	9.34e-31	1.29506	0.965	0.746	1.87e-27	10	Gpx7
Ube2c	4.98e-30	1.3175	0.772	0.26	9.97e-27	10	Ube2c
Lmna1	7.78e-30	1.10694	0.982	0.97	1.56e-26	10	Lmna
Smc4	8.52e-30	0.978381	0.912	0.38	1.7e-26	10	Smc4
Psrc1	1.19e-29	0.35408	0.614	0.101	2.37e-26	10	Psrc1
Cenpw	3.21e-28	0.606304	0.807	0.296	6.41e-25	10	Cenpw
Aspm	2.25e-25	0.565166	0.614	0.108	4.5e-22	10	Aspm
Kif22	2.27e-25	0.394673	0.649	0.166	4.55e-22	10	Kif22
Kif11	1.42e-24	0.342375	0.561	0.107	2.83e-21	10	Kif11
Cav14	6.92e-24	0.936673	1	0.763	1.38e-20	10	Cav1
Diaph3	7.08e-24	0.521257	0.667	0.106	1.42e-20	10	Diaph3
Smc2	1.41e-23	0.63395	0.789	0.278	2.83e-20	10	Smc2
Aurka	9.41e-23	0.370491	0.544	0.125	1.88e-19	10	Aurka
Lmnb1	4.77e-22	0.60579	0.842	0.388	9.54e-19	10	Lmnb1
Spc24	6.95e-21	0.613571	0.684	0.271	1.39e-17	10	Spc24
Ddx391	7.56e-21	0.688078	0.895	0.533	1.51e-17	10	Ddx39
Ckap42	2.05e-20	0.759729	0.982	0.853	4.1e-17	10	Ckap4
Hmgb2	7.85e-19	1.11253	0.825	0.433	1.57e-15	10	Hmgb2
H2-Q62	9.46e-19	1.05325	0.912	0.669	1.89e-15	10	H2-Q6
Tagln22	9.74e-19	0.711967	0.982	0.94	1.95e-15	10	Tagln2
H2-Q72	1.91e-18	1.1274	0.947	0.708	3.83e-15	10	H2-Q7
Tpm42	3.07e-18	0.61361	0.982	0.851	6.15e-15	10	Tpm4
Prdx41	3.26e-18	0.69946	0.965	0.857	6.52e-15	10	Prdx4
Actb2	6.19e-18	0.694988	1	0.999	1.24e-14	10	Actb
Foxm1	1.17e-16	0.343476	0.579	0.178	2.33e-13	10	Foxm1
Tubb4b	6.2e-16	0.912548	1	0.915	1.24e-12	10	Tubb4b
Sh3bgrl32	7.1e-16	0.714077	1	0.855	1.42e-12	10	Sh3bgrl3
Anxa22	1.33e-15	0.548603	0.982	0.973	2.66e-12	10	Anxa2
Kif20b	4.98e-15	0.421345	0.579	0.234	9.96e-12	10	Kif20b
S100a43	8.03e-15	1.18858	0.895	0.615	1.61e-11	10	S100a4
Actg11	6.9e-14	0.701724	1	0.994	1.38e-10	10	Actg1
Tspo1	7.26e-14	0.512599	1	0.975	1.45e-10	10	Tspo
Tpbg1	2.71e-13	0.433724	0.825	0.545	5.41e-10	10	Tpbg
Psat1	4.26e-13	0.405883	0.737	0.443	8.52e-10	10	Psat1
Olfml33	4.45e-13	0.648394	0.93	0.658	8.89e-10	10	Olfml3
S100a101	8.04e-13	0.523179	1	0.994	1.61e-09	10	S100a10
Lhfpl2	9.36e-13	0.349079	0.684	0.324	1.87e-09	10	Lhfpl2
Ccl9	1.36e-12	0.379306	0.351	0.083	2.71e-09	10	Ccl9
Postn3	1.87e-12	0.761822	0.825	0.459	3.75e-09	10	Postn
Top2a	2.75e-12	0.473736	0.509	0.172	5.51e-09	10	Top2a
Fabp5	5.9e-12	0.455901	0.632	0.329	1.18e-08	10	Fabp5
Tuba1a2	7.19e-12	0.566988	1	0.983	1.44e-08	10	Tuba1a
Adam122	1.37e-11	0.418851	0.772	0.522	2.73e-08	10	Adam12
Fxyd53	1.43e-11	0.441376	0.912	0.73	2.85e-08	10	Fxyd5
Cald11	2.09e-11	0.555897	0.982	0.944	4.19e-08	10	Cald1
Spc25	2.16e-11	0.302024	0.491	0.168	4.32e-08	10	Spc25
Ccl23	3.28e-11	0.720394	0.947	0.773	6.55e-08	10	Ccl2
Vcam12	3.51e-11	0.477648	0.877	0.585	7.01e-08	10	Vcam1
Csrp11	3.96e-11	0.256775	0.877	0.529	7.93e-08	10	Csrp1
H1fx	7.35e-11	0.340967	0.596	0.291	1.47e-07	10	H1fx
Acot7	1.11e-10	0.328491	0.719	0.451	2.22e-07	10	Acot7
Sgo2a	2.06e-10	0.343882	0.526	0.25	4.12e-07	10	Sgo2a
Tm4sf12	2.06e-10	0.411391	0.86	0.572	4.13e-07	10	Tm4sf1
Plk4	2.17e-10	0.274164	0.544	0.277	4.35e-07	10	Plk4
Nrep1	2.24e-10	0.543509	0.825	0.58	4.48e-07	10	Nrep
Emp13	2.38e-10	0.396127	0.982	0.949	4.77e-07	10	Emp1
Tpm22	3.64e-10	0.456983	0.614	0.373	7.28e-07	10	Tpm2
Fscn12	6.59e-10	0.469273	0.86	0.52	1.32e-06	10	Fscn1
Ctsc1	6.94e-10	0.376859	0.789	0.537	1.39e-06	10	Ctsc
Nt5dc2	7.03e-10	0.271252	0.561	0.304	1.41e-06	10	Nt5dc2
Dclk12	8.33e-10	0.515256	0.895	0.719	1.67e-06	10	Dclk1
Bok1	9.28e-10	0.38786	0.596	0.315	1.86e-06	10	Bok
Timp13	1.05e-09	0.555091	0.877	0.71	2.09e-06	10	Timp1
Emilin11	2.92e-09	0.297007	0.912	0.619	5.84e-06	10	Emilin1
Ifi27l2a4	3.54e-09	0.898629	0.93	0.821	7.08e-06	10	Ifi27l2a
H2-Q42	3.57e-09	0.566469	0.965	0.912	7.15e-06	10	H2-Q4
Col6a12	7.39e-09	0.440834	1	0.985	1.48e-05	10	Col6a1
Palld1	7.81e-09	0.273305	0.719	0.445	1.56e-05	10	Palld
Lgals32	7.82e-09	0.55028	0.947	0.743	1.56e-05	10	Lgals3
S100a63	9.41e-09	0.336967	1	1	1.88e-05	10	S100a6
Eno11	1.21e-08	0.483464	0.895	0.733	2.41e-05	10	Eno1
Fabp42	1.3e-08	1.12721	0.807	0.671	2.6e-05	10	Fabp4
Nme11	1.46e-08	0.431812	0.947	0.819	2.93e-05	10	Nme1
Cyp51	1.81e-08	0.312475	0.702	0.518	3.61e-05	10	Cyp51
Srpx21	3.1e-08	0.361604	0.895	0.696	6.2e-05	10	Srpx2
1500009L16Rik	3.2e-08	0.274653	0.509	0.237	6.4e-05	10	1500009L16Rik
Col6a22	4.69e-08	0.461513	0.982	0.958	9.38e-05	10	Col6a2
Incenp	5.09e-08	0.25548	0.491	0.306	0.000101799	10	Incenp
H2-K12	6.84e-08	0.510254	1	0.997	0.00013684	10	H2-K1
Anxa53	8.18e-08	0.359246	0.982	0.975	0.000163678	10	Anxa5
Col3a13	8.89e-08	0.437929	1	0.998	0.000177825	10	Col3a1
Ppic1	9.74e-08	0.343946	0.982	0.829	0.000194753	10	Ppic
Ccl72	1.06e-07	0.3608	0.965	0.824	0.000212948	10	Ccl7
Mgst32	1.11e-07	0.26772	0.702	0.468	0.000221919	10	Mgst3
Cstb3	1.19e-07	0.330166	0.982	0.935	0.000238546	10	Cstb
Mrps6	1.22e-07	0.365719	0.807	0.603	0.000244338	10	Mrps6
Serpinh12	1.24e-07	0.30901	1	0.997	0.000248198	10	Serpinh1
Col18a12	1.57e-07	0.358591	0.877	0.621	0.000314767	10	Col18a1
Cthrc12	1.81e-07	0.268983	0.596	0.402	0.000361093	10	Cthrc1
1991-09-01	3.93e-07	0.283389	0.632	0.455	0.000786319	10	2020-09-09
Sept111	4.73e-07	0.277054	0.842	0.626	0.000946826	10	2020-09-11
Scd2	4.96e-07	0.334548	0.895	0.638	0.000991507	10	Scd2
Actn12	5.68e-07	0.282842	0.596	0.381	0.00113665	10	Actn1
Col5a32	5.86e-07	0.495719	0.965	0.767	0.00117246	10	Col5a3
Noct	6.22e-07	0.266885	0.754	0.621	0.0012437	10	Noct
Col5a23	7.19e-07	0.36943	0.965	0.955	0.00143746	10	Col5a2
Col6a32	1.08e-06	0.422811	0.982	0.956	0.00215314	10	Col6a3
Gm42047	1.11e-06	0.258068	0.386	0.22	0.00221323	10	Gm42047
Capg1	1.14e-06	0.329811	1	0.812	0.00228539	10	Capg
Enpp23	1.56e-06	0.343694	0.912	0.73	0.00312304	10	Enpp2
Tmem176a2	1.57e-06	0.330088	0.807	0.595	0.00314169	10	Tmem176a
Adgre51	1.69e-06	0.319869	0.719	0.564	0.00338317	10	Adgre5
Gas2l3	1.78e-06	0.345424	0.421	0.233	0.00356661	10	Gas2l3
Bgn5	2.06e-06	0.460877	0.965	0.853	0.00412862	10	Bgn
Ltc4s	2.83e-06	0.266507	0.491	0.309	0.0056556	10	Ltc4s
Fdps2	3.2e-06	0.357794	0.702	0.566	0.00639281	10	Fdps
Cyb5r32	4.72e-06	0.405886	0.93	0.756	0.00944901	10	Cyb5r3
Acta2	6.63e-06	0.521222	0.386	0.207	0.0132629	10	Acta2
Tubb52	7.12e-06	0.797112	0.965	0.918	0.0142407	10	Tubb5
Cxcl92	9.86e-06	0.745295	0.719	0.568	0.0197142	10	Cxcl9
Lgmn2	1.33e-05	0.308573	0.895	0.779	0.0265431	10	Lgmn
Psmb9	1.37e-05	0.276765	0.86	0.701	0.0273123	10	Psmb9
Aurkb	1.55e-05	0.260919	0.368	0.185	0.0310188	10	Aurkb
Ly6e2	1.77e-05	0.305432	0.965	0.97	0.0353277	10	Ly6e
Tuba1c2	1.77e-05	0.525865	0.842	0.737	0.0353684	10	Tuba1c
Dpysl31	1.83e-05	0.268289	0.86	0.666	0.0365785	10	Dpysl3
Tpm11	2.45e-05	0.367015	0.789	0.61	0.049073	10	Tpm1
Ube2l6	2.84e-05	0.267407	0.789	0.605	0.0568246	10	Ube2l6
Serpine11	3.64e-05	0.305443	0.719	0.563	0.0727076	10	Serpine1
Hmgcs11	0.000100513	0.29457	0.684	0.6	0.201025	10	Hmgcs1
Id12	0.000105125	0.255327	0.649	0.511	0.210251	10	Id1
Tubb2a1	0.000111983	0.325725	0.93	0.819	0.223966	10	Tubb2a
Cdkn2c	0.000113777	0.36582	0.474	0.36	0.227554	10	Cdkn2c
Arsi1	0.000176153	0.25335	0.825	0.728	0.352306	10	Arsi
S1pr3	0.000278935	0.257812	0.544	0.453	0.557869	10	S1pr3
Fkbp101	0.000291035	0.301106	0.895	0.764	0.582071	10	Fkbp10
Cxcl101	0.000301501	0.935733	0.737	0.683	0.603002	10	Cxcl10
Col15a12	0.000329331	0.411187	0.877	0.823	0.658663	10	Col15a1
Hist1h1c	0.000348534	0.332911	0.561	0.43	0.697069	10	Hist1h1c
Tmem176b2	0.000448015	0.283774	0.807	0.711	0.89603	10	Tmem176b
Arl6ip1	0.00046478	0.573267	0.86	0.786	0.92956	10	Arl6ip1
Cxcl16	0.000891613	0.520297	0.93	0.928	1	10	Cxcl1
H1f01	0.00116807	0.303817	0.807	0.727	1	10	H1f0
Hspd1	0.00138853	0.255324	0.947	0.833	1	10	Hspd1
Hist1h2bc	0.00140839	0.368459	0.667	0.633	1	10	Hist1h2bc
Col1a11	0.00159876	0.279428	1	0.997	1	10	Col1a1
Angptl12	0.00474098	0.267653	0.754	0.694	1	10	Angptl1
