# Supplementary material for: Triiodothyronine (T3) promotes brown fat hyperplasia via thyroid hormone receptor α mediated adipocyte progenitor cell proliferation
Source: Nat Commun. 2022 Jun 13;13:3394. doi: 10.1038/s41467-022-31154-1 (PMC9192766; doi:10.1038/s41467-022-31154-1)
Supplement: Supplementary file 5 — Supplementary Data 2 [file 41467_2022_31154_MOESM5_ESM.xlsx]

## Sheet: Supplementary Data 2
	p_val	avg_logFC	pct.1	pct.2	p_val_adj	group	gene
Pi16	0	2.8174	0.936	0.417	0	Group1	Pi16
Sbsn	0	2.35219	0.848	0.35	0	Group1	Sbsn
Dmkn	0	1.77766	0.695	0.225	0	Group1	Dmkn
Anxa3	0	1.76297	0.961	0.415	0	Group1	Anxa3
Has1	0	1.64195	0.938	0.558	0	Group1	Has1
Ugdh	0	1.63277	0.984	0.775	0	Group1	Ugdh
Ackr3	0	1.52997	0.986	0.685	0	Group1	Ackr3
Pla1a	0	1.51527	0.94	0.532	0	Group1	Pla1a
Fn1	0	1.47126	0.979	0.499	0	Group1	Fn1
Procr	0	1.4237	0.962	0.625	0	Group1	Procr
Gfpt2	0	1.40333	0.981	0.776	0	Group1	Gfpt2
Krtdap	0	1.38288	0.6	0.162	0	Group1	Krtdap
Uap1	0	1.3148	0.981	0.853	0	Group1	Uap1
Cd55	0	1.31228	0.912	0.443	0	Group1	Cd55
Cd248	0	1.24666	0.973	0.656	0	Group1	Cd248
Pcolce2	0	1.21634	0.992	0.758	0	Group1	Pcolce2
Mfap5	0	1.18873	0.991	0.901	0	Group1	Mfap5
Creb5	0	1.15866	0.919	0.426	0	Group1	Creb5
Sema3c	0	1.15733	0.882	0.297	0	Group1	Sema3c
Dpp4	0	1.15658	0.895	0.252	0	Group1	Dpp4
Mustn1	0	1.12901	0.87	0.317	0	Group1	Mustn1
Ly6c1	0	1.12828	0.995	0.805	0	Group1	Ly6c1
Pcsk6	0	1.08429	0.965	0.574	0	Group1	Pcsk6
Efemp1	0	1.07714	0.974	0.744	0	Group1	Efemp1
Metrnl	0	1.05263	0.964	0.72	0	Group1	Metrnl
Gm12840	0	1.04754	0.705	0.378	0	Group1	Gm12840
Lrrn4cl	0	1.01107	0.964	0.624	0	Group1	Lrrn4cl
Fbn1	0	1.01063	0.983	0.9	0	Group1	Fbn1
Lbp	0	1.00495	0.96	0.791	0	Group1	Lbp
Emilin2	0	0.993662	0.969	0.72	0	Group1	Emilin2
Tnfaip6	0	0.990324	0.965	0.896	0	Group1	Tnfaip6
Dbn1	0	0.988111	0.911	0.454	0	Group1	Dbn1
Anxa1	0	0.982441	0.992	0.946	0	Group1	Anxa1
Plpp3	0	0.976426	0.996	0.982	0	Group1	Plpp3
Fndc1	0	0.974575	0.975	0.746	0	Group1	Fndc1
Tmem100	0	0.962164	0.875	0.379	0	Group1	Tmem100
Errfi1	0	0.93332	0.952	0.815	0	Group1	Errfi1
Il1r2	0	0.932132	0.656	0.261	0	Group1	Il1r2
Efhd1	0	0.929052	0.775	0.151	0	Group1	Efhd1
Uchl1	0	0.910834	0.774	0.26	0	Group1	Uchl1
Ppp1r14b	0	0.906881	0.985	0.87	0	Group1	Ppp1r14b
Sfrp2	0	0.90484	0.828	0.436	0	Group1	Sfrp2
Ptgs2	0	0.865656	0.831	0.451	0	Group1	Ptgs2
Igfbp6	0	0.848467	0.997	0.958	0	Group1	Igfbp6
Adgrd1	0	0.835789	0.902	0.444	0	Group1	Adgrd1
Col14a1	0	0.832124	0.959	0.633	0	Group1	Col14a1
Chst1	0	0.829593	0.711	0.171	0	Group1	Chst1
Vasn	0	0.807812	0.965	0.783	0	Group1	Vasn
Car8	0	0.786749	0.705	0.175	0	Group1	Car8
Smpd3	0	0.783279	0.709	0.253	0	Group1	Smpd3
C3	0	0.780105	0.996	0.928	0	Group1	C3
Cadm3	0	0.762685	0.857	0.389	0	Group1	Cadm3
Heg1	0	0.760738	0.968	0.756	0	Group1	Heg1
Mgll	0	0.756931	0.805	0.319	0	Group1	Mgll
Igfbp4	0	0.755025	0.995	0.95	0	Group1	Igfbp4
Zfp385a	0	0.752319	0.909	0.616	0	Group1	Zfp385a
Lims2	0	0.751333	0.891	0.473	0	Group1	Lims2
Stmn4	0	0.745485	0.656	0.23	0	Group1	Stmn4
Zyx	0	0.744799	0.894	0.597	0	Group1	Zyx
Basp1	0	0.739348	0.866	0.621	0	Group1	Basp1
Klf4	0	0.722038	0.991	0.962	0	Group1	Klf4
Gas7	0	0.691108	0.783	0.427	0	Group1	Gas7
Ckb	0	0.672882	0.916	0.717	0	Group1	Ckb
Gngt2	0	0.660442	0.817	0.457	0	Group1	Gngt2
Tek	0	0.653355	0.843	0.479	0	Group1	Tek
Limch1	0	0.626592	0.636	0.15	0	Group1	Limch1
Plat	0	0.618702	0.923	0.763	0	Group1	Plat
Opcml	0	0.611747	0.76	0.267	0	Group1	Opcml
Ablim1	0	0.611119	0.944	0.651	0	Group1	Ablim1
Glul	0	0.605078	0.969	0.87	0	Group1	Glul
Tnxb	0	0.597525	0.995	0.965	0	Group1	Tnxb
Islr	0	0.585854	0.953	0.735	0	Group1	Islr
Marcks	0	0.573045	0.954	0.856	0	Group1	Marcks
Tppp3	0	0.559695	0.911	0.672	0	Group1	Tppp3
Trio	0	0.549261	0.754	0.466	0	Group1	Trio
Ildr2	0	0.543339	0.703	0.325	0	Group1	Ildr2
Ifi27l2a	0	0.538585	0.952	0.732	0	Group1	Ifi27l2a
Fstl1	0	0.512226	0.994	0.974	0	Group1	Fstl1
Lurap1l	0	0.512149	0.649	0.223	0	Group1	Lurap1l
Hspb8	0	0.505992	0.938	0.835	0	Group1	Hspb8
Arl4d	0	0.504486	0.631	0.254	0	Group1	Arl4d
Ugp2	0	0.499909	0.886	0.706	0	Group1	Ugp2
Fez1	0	0.499695	0.678	0.297	0	Group1	Fez1
Samhd1	0	0.498819	0.833	0.618	0	Group1	Samhd1
Klf3	0	0.488475	0.841	0.661	0	Group1	Klf3
Fbln5	0	0.486495	0.881	0.643	0	Group1	Fbln5
Slco3a1	0	0.484384	0.813	0.566	0	Group1	Slco3a1
Galnt16	0	0.477824	0.691	0.261	0	Group1	Galnt16
Vcan	0	0.477674	0.752	0.463	0	Group1	Vcan
Lgi2	0	0.466986	0.75	0.469	0	Group1	Lgi2
Il18	0	0.462227	0.642	0.302	0	Group1	Il18
Islr2	0	0.459675	0.63	0.247	0	Group1	Islr2
Fosl2	0	0.44828	0.852	0.626	0	Group1	Fosl2
Adamtsl4	0	0.444954	0.702	0.358	0	Group1	Adamtsl4
Slc4a4	0	0.441581	0.742	0.433	0	Group1	Slc4a4
Crip1	0	0.438987	0.989	0.981	0	Group1	Crip1
Pdlim1	0	0.428934	0.765	0.414	0	Group1	Pdlim1
Ackr1	0	0.425146	0.716	0.283	0	Group1	Ackr1
Ecm1	0	0.415628	0.987	0.974	0	Group1	Ecm1
Pmepa1	0	0.414434	0.917	0.679	0	Group1	Pmepa1
Kcnk5	0	0.41137	0.689	0.293	0	Group1	Kcnk5
Tmsb4x	0	0.397165	0.998	0.997	0	Group1	Tmsb4x
Ackr2	0	0.391603	0.567	0.188	0	Group1	Ackr2
Ptgis	0	0.391456	0.812	0.53	0	Group1	Ptgis
Tubb4a	0	0.367492	0.624	0.22	0	Group1	Tubb4a
Usp2	0	0.35211	0.813	0.538	0	Group1	Usp2
Cmah	0	0.350708	0.655	0.328	0	Group1	Cmah
Nbl1	0	0.295723	0.955	0.835	0	Group1	Nbl1
Nptx2	0	0.287521	0.668	0.234	0	Group1	Nptx2
Fosl1	0	0.278678	0.716	0.432	0	Group1	Fosl1
Fgf2	1.99e-305	0.373373	0.631	0.298	3.98e-302	Group1	Fgf2
Dusp10	5.99e-302	0.327208	0.761	0.501	1.2e-298	Group1	Dusp10
Timp3	8.98e-302	0.35807	0.956	0.804	1.8e-298	Group1	Timp3
Dact2	1.77e-297	0.659097	0.58	0.212	3.54e-294	Group1	Dact2
Adamts5	7.8e-295	0.445977	0.971	0.935	1.56e-291	Group1	Adamts5
Tiparp	1.39e-292	0.533281	0.869	0.665	2.78e-289	Group1	Tiparp
1700019D03Rik	2.04e-292	0.405034	0.588	0.19	4.07e-289	Group1	1700019D03Rik
D830025C05Rik	7.04e-283	0.320139	0.786	0.502	1.41e-279	Group1	D830025C05Rik
Clip4	2.3e-279	0.336565	0.607	0.271	4.59e-276	Group1	Clip4
Arhgap20	1.3e-273	0.407212	0.746	0.468	2.6e-270	Group1	Arhgap20
Pamr1	1.47e-271	0.357847	0.744	0.428	2.93e-268	Group1	Pamr1
Serpine2	1.25e-269	0.421521	0.823	0.614	2.5e-266	Group1	Serpine2
Lamc2	1.46e-269	0.279186	0.79	0.556	2.93e-266	Group1	Lamc2
Gda	3.04e-267	0.314955	0.744	0.484	6.08e-264	Group1	Gda
Ston2	4.49e-250	0.339697	0.566	0.239	8.98e-247	Group1	Ston2
Rhou	7.08e-250	0.406903	0.737	0.516	1.42e-246	Group1	Rhou
Cdkn1a	8.27e-244	0.486266	0.941	0.826	1.65e-240	Group1	Cdkn1a
Rcan1	2.11e-233	0.301912	0.787	0.534	4.22e-230	Group1	Rcan1
Ptx3	3.05e-233	0.793031	0.771	0.541	6.1e-230	Group1	Ptx3
Vegfd	9.32e-233	0.421402	0.73	0.485	1.86e-229	Group1	Vegfd
Thbs3	1.67e-232	0.279581	0.858	0.567	3.35e-229	Group1	Thbs3
Tmem158	3.55e-231	0.437165	0.67	0.404	7.1e-228	Group1	Tmem158
Flnb	3.75e-224	0.381084	0.582	0.242	7.5e-221	Group1	Flnb
Maff	1.07e-222	0.379254	0.857	0.629	2.14e-219	Group1	Maff
Aldh1a3	2.23e-219	0.635601	0.521	0.144	4.47e-216	Group1	Aldh1a3
Skil	2.09e-218	0.270908	0.818	0.529	4.19e-215	Group1	Skil
Sema3b	2.47e-216	0.344973	0.591	0.287	4.95e-213	Group1	Sema3b
Sulf2	1.1e-215	0.351971	0.707	0.456	2.2e-212	Group1	Sulf2
Plac8	1.88e-212	0.439526	0.707	0.419	3.77e-209	Group1	Plac8
Bmp2	4.65e-209	0.27964	0.684	0.427	9.3e-206	Group1	Bmp2
Csrnp1	2.49e-208	0.427783	0.912	0.784	4.98e-205	Group1	Csrnp1
Tnfsf9	1.35e-202	0.313321	0.687	0.413	2.7e-199	Group1	Tnfsf9
Ppp2r2b	4.48e-199	0.307595	0.512	0.153	8.96e-196	Group1	Ppp2r2b
Itgb7	1.98e-198	0.663504	0.506	0.157	3.96e-195	Group1	Itgb7
Cd24a	6.09e-198	0.312349	0.484	0.161	1.22e-194	Group1	Cd24a
C4b	2.5e-193	0.254831	0.879	0.62	5e-190	Group1	C4b
Flrt2	1.32e-191	0.412955	0.714	0.541	2.64e-188	Group1	Flrt2
Csrp2	8.33e-189	0.295861	0.908	0.754	1.67e-185	Group1	Csrp2
Atf3	3.46e-188	0.470005	0.964	0.892	6.92e-185	Group1	Atf3
Maf	1.93e-184	0.377539	0.678	0.442	3.86e-181	Group1	Maf
Spsb1	1.29e-183	0.32629	0.612	0.332	2.57e-180	Group1	Spsb1
Pdpn	4.81e-180	0.305421	0.822	0.68	9.62e-177	Group1	Pdpn
Dact1	3.74e-177	0.373537	0.665	0.426	7.47e-174	Group1	Dact1
Flnc	4.82e-172	0.336755	0.717	0.52	9.64e-169	Group1	Flnc
Clic4	6.13e-170	0.316125	0.962	0.895	1.23e-166	Group1	Clic4
Prg4	1.31e-169	0.260904	0.729	0.47	2.62e-166	Group1	Prg4
Aif1l	2.5e-160	0.377567	0.542	0.267	5e-157	Group1	Aif1l
Osr2	5.97e-150	0.370164	0.601	0.34	1.19e-146	Group1	Osr2
S100a10	8.57e-150	0.251586	0.993	0.995	1.71e-146	Group1	S100a10
Adora2b	1.5e-142	0.270823	0.497	0.201	3e-139	Group1	Adora2b
Fgf18	2.56e-140	0.284296	0.606	0.351	5.11e-137	Group1	Fgf18
Nhsl1	4.1e-139	0.301643	0.515	0.23	8.2e-136	Group1	Nhsl1
Mt2	1.62e-131	0.410974	0.965	0.922	3.24e-128	Group1	Mt2
Adra1b	6.67e-128	0.2847	0.517	0.262	1.33e-124	Group1	Adra1b
Nfkb1	3.42e-125	0.349434	0.873	0.775	6.85e-122	Group1	Nfkb1
Dock4	6.36e-119	0.268724	0.557	0.319	1.27e-115	Group1	Dock4
Nr4a1	5.51e-118	0.333652	0.835	0.69	1.1e-114	Group1	Nr4a1
Gnpnat1	1.28e-115	0.295505	0.677	0.548	2.55e-112	Group1	Gnpnat1
Sbno2	1.8e-114	0.301888	0.913	0.8	3.61e-111	Group1	Sbno2
Cxcl13	6.34e-114	0.625469	0.774	0.586	1.27e-110	Group1	Cxcl13
Eif4e	1.21e-113	0.374525	0.911	0.829	2.42e-110	Group1	Eif4e
Wnt10b	2.38e-112	0.338247	0.452	0.094	4.75e-109	Group1	Wnt10b
Pygl	2.61e-111	0.291055	0.541	0.297	5.23e-108	Group1	Pygl
Cebpb	5.97e-109	0.368995	0.983	0.986	1.19e-105	Group1	Cebpb
Nfkbia	3.99e-108	0.299295	0.968	0.954	7.99e-105	Group1	Nfkbia
Sdf2l1	1.12e-97	0.250006	0.851	0.744	2.24e-94	Group1	Sdf2l1
Wnt2	7.1e-95	0.346018	0.55	0.356	1.42e-91	Group1	Wnt2
Ppa1	1.92e-93	0.250256	0.784	0.693	3.84e-90	Group1	Ppa1
Ier5	6.08e-86	0.290088	0.949	0.893	1.22e-82	Group1	Ier5
Hk2	1.1e-85	0.306901	0.927	0.845	2.19e-82	Group1	Hk2
Ptgs1	1.1e-80	0.404756	0.521	0.334	2.21e-77	Group1	Ptgs1
Il13ra1	1.6e-74	0.295743	0.503	0.301	3.2e-71	Group1	Il13ra1
Prkg2	4.27e-73	0.3166	0.518	0.319	8.54e-70	Group1	Prkg2
Sema3e	5.59e-70	0.309286	0.445	0.151	1.12e-66	Group1	Sema3e
Meg3	1.61e-68	0.287898	0.949	0.902	3.21e-65	Group1	Meg3
Vgll3	1.89e-66	0.271819	0.611	0.468	3.78e-63	Group1	Vgll3
Gan	5.47e-66	0.373842	0.52	0.336	1.09e-62	Group1	Gan
Plk2	2.21e-63	0.258034	0.54	0.356	4.42e-60	Group1	Plk2
Ccl2	1.39e-59	0.334255	0.839	0.729	2.78e-56	Group1	Ccl2
Nov	4.73e-54	0.284214	0.429	0.192	9.46e-51	Group1	Nov
Ecscr	2.9e-50	0.425124	0.436	0.206	5.8e-47	Group1	Ecscr
Sytl2	5.91e-45	0.264934	0.412	0.167	1.18e-41	Group1	Sytl2
Bmp7	1.28e-37	0.324784	0.405	0.099	2.55e-34	Group1	Bmp7
Rorb	6.05e-28	0.257619	0.39	0.141	1.21e-24	Group1	Rorb
Efna5	9.38e-22	0.252143	0.418	0.234	1.88e-18	Group1	Efna5
Edn1	7.82e-20	0.380321	0.36	0.133	1.56e-16	Group1	Edn1
Bmp3	1.61e-13	0.324079	0.364	0.118	3.22e-10	Group1	Bmp3
Has2	1.03e-11	0.279275	0.4	0.239	2.07e-08	Group1	Has2
Fabp4	0	1.86541	0.894	0.563	0	Group2	Fabp4
Col15a1	0	1.53679	0.989	0.742	0	Group2	Col15a1
Sparcl1	0	1.49388	0.994	0.67	0	Group2	Sparcl1
Cxcl9	0	1.48918	0.671	0.518	0	Group2	Cxcl9
Col5a3	0	1.42938	0.997	0.656	0	Group2	Col5a3
Plin2	0	1.41018	0.973	0.629	0	Group2	Plin2
Apoe	0	1.34382	0.938	0.66	0	Group2	Apoe
Col4a1	0	1.33299	1	0.913	0	Group2	Col4a1
Col6a3	0	1.20375	0.999	0.936	0	Group2	Col6a3
Col4a2	0	1.18314	0.999	0.842	0	Group2	Col4a2
Cpxm1	0	1.16787	0.969	0.679	0	Group2	Cpxm1
Col6a2	0	1.15483	0.998	0.938	0	Group2	Col6a2
Lpl	0	1.1217	0.997	0.96	0	Group2	Lpl
Col3a1	0	1.11504	1	0.997	0	Group2	Col3a1
Lum	0	1.0921	0.998	0.895	0	Group2	Lum
Tmem176b	0	1.06733	0.862	0.637	0	Group2	Tmem176b
Dnajb1	0	1.05459	0.958	0.865	0	Group2	Dnajb1
Col6a1	0	1.01451	1	0.977	0	Group2	Col6a1
Enpp2	0	0.920342	0.956	0.62	0	Group2	Enpp2
Cldn15	0	0.903977	0.823	0.439	0	Group2	Cldn15
Txnip	0	0.887923	0.944	0.748	0	Group2	Txnip
Nrep	0	0.864018	0.785	0.481	0	Group2	Nrep
Tmem176a	0	0.863518	0.771	0.509	0	Group2	Tmem176a
Ctsk	0	0.863436	0.972	0.787	0	Group2	Ctsk
Cxcl14	0	0.858912	0.865	0.679	0	Group2	Cxcl14
Smoc2	0	0.853394	0.987	0.692	0	Group2	Smoc2
Hspg2	0	0.850337	0.997	0.912	0	Group2	Hspg2
Bmper	0	0.7746	0.895	0.459	0	Group2	Bmper
Col18a1	0	0.769719	0.897	0.488	0	Group2	Col18a1
Fscn1	0	0.765981	0.9	0.336	0	Group2	Fscn1
Angptl4	0	0.765575	0.831	0.502	0	Group2	Angptl4
Plpp1	0	0.763635	0.925	0.56	0	Group2	Plpp1
Sparc	0	0.760121	1	1	0	Group2	Sparc
AW112010	0	0.747591	0.943	0.727	0	Group2	AW112010
Plod1	0	0.744767	0.932	0.652	0	Group2	Plod1
H2-Q7	0	0.7343	0.863	0.633	0	Group2	H2-Q7
Mmp3	0	0.73058	0.832	0.707	0	Group2	Mmp3
Mafb	0	0.721197	0.886	0.631	0	Group2	Mafb
Fbln7	0	0.710795	0.769	0.511	0	Group2	Fbln7
G0s2	0	0.708735	0.842	0.383	0	Group2	G0s2
Sh3bgrl3	0	0.708444	0.973	0.797	0	Group2	Sh3bgrl3
Ier2	0	0.706874	0.991	0.951	0	Group2	Ier2
Hsd11b1	0	0.706034	0.935	0.787	0	Group2	Hsd11b1
Thbs1	0	0.700535	0.767	0.575	0	Group2	Thbs1
Serpinh1	0	0.698782	1	0.996	0	Group2	Serpinh1
Steap4	0	0.687579	0.944	0.589	0	Group2	Steap4
Ntf3	0	0.685472	0.891	0.63	0	Group2	Ntf3
Ccl11	0	0.668747	0.994	0.902	0	Group2	Ccl11
Col5a2	0	0.633007	0.998	0.935	0	Group2	Col5a2
Plvap	0	0.630557	0.879	0.609	0	Group2	Plvap
Vcam1	0	0.62597	0.836	0.464	0	Group2	Vcam1
Adam23	0	0.599256	0.917	0.577	0	Group2	Adam23
Anxa5	0	0.595675	0.997	0.965	0	Group2	Anxa5
Adgre5	0	0.58927	0.798	0.45	0	Group2	Adgre5
Pparg	0	0.588598	0.825	0.505	0	Group2	Pparg
Jun	0	0.588206	0.998	0.991	0	Group2	Jun
Spry1	0	0.572374	0.791	0.511	0	Group2	Spry1
H2-Q6	0	0.568422	0.777	0.618	0	Group2	H2-Q6
Kdelr3	0	0.561124	0.94	0.713	0	Group2	Kdelr3
Ppic	0	0.557846	0.974	0.759	0	Group2	Ppic
Slfn5	0	0.547276	0.987	0.899	0	Group2	Slfn5
Ubc	0	0.545882	0.999	0.995	0	Group2	Ubc
Ctsc	0	0.536272	0.769	0.425	0	Group2	Ctsc
Ctsh	0	0.521934	0.989	0.907	0	Group2	Ctsh
Nid2	0	0.517739	0.883	0.532	0	Group2	Nid2
S100a1	0	0.517596	0.896	0.682	0	Group2	S100a1
H2-Q4	0	0.511435	0.975	0.882	0	Group2	H2-Q4
Col5a1	0	0.510662	0.994	0.938	0	Group2	Col5a1
Lgals3bp	0	0.50926	0.972	0.855	0	Group2	Lgals3bp
Enpep	0	0.504933	0.825	0.42	0	Group2	Enpep
Gpm6b	0	0.503549	0.848	0.535	0	Group2	Gpm6b
Ndufa4l2	0	0.50248	0.627	0.415	0	Group2	Ndufa4l2
Col1a2	0	0.493949	1	0.999	0	Group2	Col1a2
Fxyd5	0	0.492086	0.895	0.65	0	Group2	Fxyd5
Mme	0	0.487188	0.822	0.46	0	Group2	Mme
Btg1	0	0.487001	0.977	0.896	0	Group2	Btg1
Lgals1	0	0.48633	0.998	0.981	0	Group2	Lgals1
Jund	0	0.48214	0.999	0.998	0	Group2	Jund
Olfm2	0	0.479463	0.515	0.221	0	Group2	Olfm2
Col1a1	0	0.468625	1	0.996	0	Group2	Col1a1
H2-K1	0	0.462488	1	0.995	0	Group2	H2-K1
Ly6e	0	0.455838	0.997	0.957	0	Group2	Ly6e
Fkbp10	0	0.453069	0.926	0.685	0	Group2	Fkbp10
Htra1	0	0.452625	0.997	0.976	0	Group2	Htra1
Cyp1b1	0	0.452083	0.828	0.5	0	Group2	Cyp1b1
Adam12	0	0.448493	0.683	0.445	0	Group2	Adam12
Slc9a3r2	0	0.448405	0.731	0.359	0	Group2	Slc9a3r2
C1qtnf6	0	0.445351	0.889	0.598	0	Group2	C1qtnf6
Aoc3	0	0.443997	0.843	0.642	0	Group2	Aoc3
Nr1h3	0	0.434742	0.807	0.455	0	Group2	Nr1h3
Tmem119	0	0.429964	0.874	0.639	0	Group2	Tmem119
Mast4	0	0.428156	0.872	0.577	0	Group2	Mast4
2021-09-11	0	0.421011	0.84	0.522	0	Group2	2021-09-11
Cp	0	0.409461	0.958	0.745	0	Group2	Cp
Col27a1	0	0.403645	0.712	0.444	0	Group2	Col27a1
Fam198b	0	0.398355	0.94	0.789	0	Group2	Fam198b
Cav1	0	0.394771	0.896	0.7	0	Group2	Cav1
Adam19	0	0.392009	0.813	0.584	0	Group2	Adam19
H2-Q10	0	0.390693	0.571	0.343	0	Group2	H2-Q10
Frmd4a	0	0.369595	0.757	0.511	0	Group2	Frmd4a
Meox1	0	0.36905	0.645	0.4	0	Group2	Meox1
Ckap4	0	0.367305	0.948	0.807	0	Group2	Ckap4
Lgmn	0	0.361849	0.881	0.73	0	Group2	Lgmn
Adh1	0	0.359867	0.771	0.491	0	Group2	Adh1
Fdxr	0	0.358483	0.671	0.444	0	Group2	Fdxr
2021-09-04	0	0.358231	0.67	0.393	0	Group2	2021-09-04
Traf4	0	0.357196	0.686	0.418	0	Group2	Traf4
Lypd1	0	0.354966	0.526	0.324	0	Group2	Lypd1
Eps8	0	0.348193	0.765	0.514	0	Group2	Eps8
Mmp19	0	0.347961	0.834	0.61	0	Group2	Mmp19
Jup	0	0.347602	0.794	0.607	0	Group2	Jup
St6galnac2	0	0.346331	0.618	0.428	0	Group2	St6galnac2
Cmbl	0	0.345252	0.559	0.311	0	Group2	Cmbl
Csgalnact1	0	0.330289	0.636	0.335	0	Group2	Csgalnact1
Lifr	0	0.32825	0.755	0.49	0	Group2	Lifr
Hrct1	0	0.311647	0.636	0.357	0	Group2	Hrct1
Fam49a	0	0.305232	0.663	0.411	0	Group2	Fam49a
Limd2	0	0.295458	0.609	0.317	0	Group2	Limd2
Sc5d	0	0.293773	0.732	0.55	0	Group2	Sc5d
C1qtnf12	0	0.283737	0.69	0.377	0	Group2	C1qtnf12
Trabd2b	0	0.270352	0.578	0.332	0	Group2	Trabd2b
Igfbp7	0	0.269283	1	0.913	0	Group2	Igfbp7
2021-09-09	0	0.264897	0.588	0.391	0	Group2	2021-09-09
Nav3	0	0.256966	0.661	0.403	0	Group2	Nav3
Epas1	5.12e-306	0.280638	0.58	0.4	1.02e-302	Group2	Epas1
Il1r1	1.26e-301	0.31079	0.835	0.551	2.51e-298	Group2	Il1r1
Gsc	1.25e-295	0.38997	0.574	0.382	2.5e-292	Group2	Gsc
Gnb4	1.51e-292	0.27553	0.716	0.43	3.01e-289	Group2	Gnb4
Nxn	1.15e-290	0.253077	0.652	0.452	2.29e-287	Group2	Nxn
Fkbp11	2.59e-290	0.320515	0.775	0.591	5.17e-287	Group2	Fkbp11
Ggt5	1.74e-289	0.344099	0.805	0.56	3.48e-286	Group2	Ggt5
Gsn	5.02e-280	0.320991	1	1	1e-276	Group2	Gsn
Mif	1.65e-275	0.374569	0.936	0.812	3.3e-272	Group2	Mif
H2-D1	2.4e-268	0.304637	1	0.999	4.79e-265	Group2	H2-D1
Id1	2.53e-268	0.499302	0.64	0.448	5.05e-265	Group2	Id1
Ccdc71l	1.87e-265	0.286466	0.84	0.692	3.74e-262	Group2	Ccdc71l
Zfp36	5.42e-260	0.405445	0.991	0.957	1.08e-256	Group2	Zfp36
Igfbp5	2.78e-254	0.504702	0.945	0.789	5.57e-251	Group2	Igfbp5
Srm	2.6e-253	0.334281	0.898	0.777	5.2e-250	Group2	Srm
Adamts12	4.03e-251	0.306537	0.732	0.542	8.07e-248	Group2	Adamts12
Arc	9.41e-251	0.648982	0.584	0.493	1.88e-247	Group2	Arc
Fam43a	2.28e-243	0.263063	0.643	0.456	4.56e-240	Group2	Fam43a
Tuba1a	6.09e-241	0.388773	0.993	0.978	1.22e-237	Group2	Tuba1a
Srpx	1.77e-240	0.275125	0.961	0.782	3.54e-237	Group2	Srpx
Fst	1.56e-232	0.441779	0.84	0.631	3.12e-229	Group2	Fst
Klf6	2.24e-232	0.406034	0.991	0.941	4.48e-229	Group2	Klf6
Actb	1.62e-229	0.26895	1	0.998	3.24e-226	Group2	Actb
S100a6	8.41e-229	0.302251	1	1	1.68e-225	Group2	S100a6
Fap	8.91e-229	0.25083	0.8	0.531	1.78e-225	Group2	Fap
Maged2	4.54e-227	0.299157	0.731	0.487	9.08e-224	Group2	Maged2
Cat	1.7e-224	0.29601	0.836	0.668	3.41e-221	Group2	Cat
Il34	1.96e-220	0.284706	0.604	0.455	3.91e-217	Group2	Il34
Mndal	9.81e-220	0.307416	0.774	0.529	1.96e-216	Group2	Mndal
Hmgcs1	4.74e-212	0.395994	0.689	0.557	9.47e-209	Group2	Hmgcs1
Dclk1	6.5e-206	0.301168	0.843	0.659	1.3e-202	Group2	Dclk1
Sp100	1.06e-204	0.253704	0.84	0.692	2.11e-201	Group2	Sp100
Cstb	1.97e-202	0.304596	0.973	0.916	3.95e-199	Group2	Cstb
Msmo1	6.55e-202	0.282979	0.595	0.468	1.31e-198	Group2	Msmo1
Cxcl1	1.52e-201	0.480704	0.964	0.911	3.03e-198	Group2	Cxcl1
Serpine1	6.97e-199	0.43908	0.665	0.514	1.39e-195	Group2	Serpine1
Ldlr	1.96e-197	0.27415	0.717	0.644	3.92e-194	Group2	Ldlr
Senp2	4.53e-193	0.259388	0.795	0.647	9.07e-190	Group2	Senp2
Cd36	6.73e-192	0.467438	0.469	0.336	1.35e-188	Group2	Cd36
Cebpa	1.28e-190	0.273178	0.709	0.544	2.56e-187	Group2	Cebpa
Ccnd2	2.22e-188	0.265388	0.758	0.543	4.44e-185	Group2	Ccnd2
Hspa1b	3.04e-187	0.507252	0.686	0.476	6.08e-184	Group2	Hspa1b
Tubb5	1.36e-179	0.288336	0.969	0.894	2.72e-176	Group2	Tubb5
Hpgd	1.87e-171	0.259665	0.401	0.24	3.74e-168	Group2	Hpgd
Mdk	1.9e-169	0.268844	0.542	0.41	3.81e-166	Group2	Mdk
Fdps	2.96e-169	0.292868	0.636	0.532	5.92e-166	Group2	Fdps
Ifi207	2.47e-167	0.269095	0.952	0.851	4.94e-164	Group2	Ifi207
Casp4	1.94e-166	0.256593	0.704	0.589	3.89e-163	Group2	Casp4
Junb	4.18e-165	0.267813	0.998	0.987	8.36e-162	Group2	Junb
Adamts4	1.92e-164	0.262506	0.524	0.42	3.83e-161	Group2	Adamts4
Ifi203	3.43e-164	0.347663	0.818	0.644	6.86e-161	Group2	Ifi203
Postn	2.51e-162	0.347809	0.591	0.397	5.02e-159	Group2	Postn
Oaf	3.26e-158	0.282477	0.976	0.904	6.53e-155	Group2	Oaf
Rhob	3.44e-154	0.31194	0.993	0.953	6.88e-151	Group2	Rhob
Sgk1	1.38e-151	0.342638	0.897	0.828	2.76e-148	Group2	Sgk1
Rtp4	4.04e-147	0.294664	0.722	0.663	8.09e-144	Group2	Rtp4
Hspa1a	2.89e-138	0.865752	0.812	0.687	5.78e-135	Group2	Hspa1a
Col4a4	7.25e-134	0.287246	0.666	0.608	1.45e-130	Group2	Col4a4
Dnaja1	3.34e-128	0.285095	0.989	0.947	6.69e-125	Group2	Dnaja1
Ifit3	1.49e-122	0.524115	0.551	0.466	2.97e-119	Group2	Ifit3
Gm13889	3.42e-112	0.344678	0.479	0.433	6.84e-109	Group2	Gm13889
Cxcl10	5.07e-102	0.877656	0.702	0.674	1.01e-98	Group2	Cxcl10
Crispld2	5.15e-101	0.274984	0.586	0.454	1.03e-97	Group2	Crispld2
Gsta3	9.59e-97	0.299583	0.625	0.558	1.92e-93	Group2	Gsta3
Iigp1	1.57e-94	0.566107	0.778	0.754	3.13e-91	Group2	Iigp1
S100a4	8.51e-89	0.283329	0.661	0.594	1.7e-85	Group2	S100a4
Icam1	1.15e-86	0.378532	0.694	0.668	2.3e-83	Group2	Icam1
Phlda1	1.36e-82	0.302333	0.937	0.876	2.71e-79	Group2	Phlda1
Gdf15	6.74e-81	0.405204	0.478	0.456	1.35e-77	Group2	Gdf15
Irf1	9.1e-77	0.264572	0.868	0.81	1.82e-73	Group2	Irf1
Car3	2.34e-73	0.472445	0.278	0.259	4.68e-70	Group2	Car3
Isg15	9.47e-52	0.490435	0.701	0.711	1.89e-48	Group2	Isg15
Irgm1	4.35e-41	0.259682	0.765	0.774	8.7e-38	Group2	Irgm1
Ccl8	2.62e-32	0.259153	0.674	0.705	5.24e-29	Group2	Ccl8
Ccl7	6.41e-28	0.408498	0.82	0.827	1.28e-24	Group2	Ccl7
Ifit1	8.45e-06	0.43516	0.523	0.597	0.0169065	Group2	Ifit1
Mgp	0	2.59639	0.914	0.597	0	Group3	Mgp
Cst3	0	1.89371	1	0.996	0	Group3	Cst3
Gdf10	0	1.69714	0.943	0.553	0	Group3	Gdf10
Fmo2	0	1.6642	0.937	0.536	0	Group3	Fmo2
Cfh	0	1.39045	0.921	0.372	0	Group3	Cfh
Inmt	0	1.24456	0.847	0.517	0	Group3	Inmt
Cxcl12	0	1.24252	0.925	0.693	0	Group3	Cxcl12
F3	0	1.23918	0.976	0.86	0	Group3	F3
Cpe	0	1.22985	0.865	0.473	0	Group3	Cpe
Gas6	0	1.18418	0.906	0.594	0	Group3	Gas6
Igfbp71	0	1.15722	1	0.93	0	Group3	Igfbp7
C2	0	1.1542	0.929	0.666	0	Group3	C2
Bgn	0	1.11556	0.99	0.827	0	Group3	Bgn
Rbp1	0	1.08039	0.919	0.587	0	Group3	Rbp1
Clec11a	0	0.96516	0.742	0.319	0	Group3	Clec11a
Cd9	0	0.958129	0.982	0.795	0	Group3	Cd9
Cygb	0	0.943807	0.98	0.897	0	Group3	Cygb
Tgfbi	0	0.915758	0.904	0.706	0	Group3	Tgfbi
Vit	0	0.905476	0.809	0.31	0	Group3	Vit
Chrdl1	0	0.844713	0.695	0.255	0	Group3	Chrdl1
Gpnmb	0	0.799487	0.903	0.727	0	Group3	Gpnmb
Arhgdib	0	0.797651	0.674	0.331	0	Group3	Arhgdib
Ltbp4	0	0.77983	0.958	0.836	0	Group3	Ltbp4
Srpx1	0	0.713152	0.944	0.821	0	Group3	Srpx
Timp1	9.22e-303	0.784448	0.837	0.687	1.84e-299	Group3	Timp1
Nr2f2	1.72e-301	0.642249	0.684	0.392	3.44e-298	Group3	Nr2f2
Cryab	6.41e-300	0.689507	0.934	0.821	1.28e-296	Group3	Cryab
Meox2	8.04e-283	0.635985	0.74	0.45	1.61e-279	Group3	Meox2
Cdh13	6.09e-269	0.514332	0.563	0.232	1.22e-265	Group3	Cdh13
Gm13305	8.81e-269	0.363572	0.497	0.207	1.76e-265	Group3	Gm13305
Angpt2	2.97e-267	0.255113	0.463	0.143	5.93e-264	Group3	Angpt2
Grem2	3.22e-266	0.335233	0.466	0.158	6.44e-263	Group3	Grem2
Fbln1	4.06e-257	0.952639	0.857	0.706	8.11e-254	Group3	Fbln1
Tspan11	1.11e-253	0.628042	0.613	0.314	2.23e-250	Group3	Tspan11
Itgbl1	3.75e-247	0.795718	0.75	0.551	7.5e-244	Group3	Itgbl1
Ecm11	1.74e-246	0.557753	0.988	0.978	3.48e-243	Group3	Ecm1
Osr1	2.89e-246	0.797853	0.761	0.531	5.79e-243	Group3	Osr1
Ndrg2	2.72e-240	0.550084	0.742	0.499	5.43e-237	Group3	Ndrg2
Penk	2.21e-227	0.648787	0.669	0.355	4.43e-224	Group3	Penk
Pid1	3.87e-224	0.56767	0.777	0.547	7.75e-221	Group3	Pid1
C7	5.72e-224	0.582652	0.554	0.234	1.14e-220	Group3	C7
Sfrp4	1.52e-215	1.01274	0.717	0.465	3.04e-212	Group3	Sfrp4
Spock2	7.46e-215	0.503006	0.67	0.423	1.49e-211	Group3	Spock2
Cp1	1.52e-204	0.596192	0.911	0.797	3.04e-201	Group3	Cp
Prdx4	1.53e-199	0.512833	0.898	0.85	3.05e-196	Group3	Prdx4
Steap41	1.12e-180	0.481542	0.872	0.675	2.24e-177	Group3	Steap4
Gabra3	4.27e-177	0.350889	0.527	0.252	8.53e-174	Group3	Gabra3
Apod	1.49e-173	0.873687	0.886	0.813	2.98e-170	Group3	Apod
Nrp1	7.24e-173	0.529574	0.723	0.557	1.45e-169	Group3	Nrp1
Gas1	7.69e-162	0.470849	0.89	0.777	1.54e-158	Group3	Gas1
Gsn1	4.12e-161	0.299578	1	1	8.24e-158	Group3	Gsn
Ces2g	8.28e-159	0.707227	0.765	0.692	1.66e-155	Group3	Ces2g
Epha3	2.18e-149	0.315283	0.481	0.245	4.36e-146	Group3	Epha3
Cav11	9.83e-143	0.44036	0.847	0.749	1.97e-139	Group3	Cav1
Ism1	9.24e-139	0.330023	0.535	0.342	1.85e-135	Group3	Ism1
Klf5	1.23e-138	0.291215	0.494	0.312	2.46e-135	Group3	Klf5
Matn2	1.13e-135	0.423324	0.599	0.392	2.27e-132	Group3	Matn2
Serpina3n	1e-130	0.574251	0.723	0.591	2e-127	Group3	Serpina3n
Abcc9	1.18e-128	0.267552	0.416	0.163	2.37e-125	Group3	Abcc9
Rbp4	3.65e-119	0.870737	0.635	0.49	7.3e-116	Group3	Rbp4
Hspb2	1.68e-118	0.383867	0.466	0.267	3.36e-115	Group3	Hspb2
Naalad2	1.34e-117	0.354504	0.693	0.527	2.69e-114	Group3	Naalad2
Pdgfrl	3.59e-117	0.661448	0.663	0.542	7.19e-114	Group3	Pdgfrl
Mmp31	7.51e-116	0.908943	0.813	0.736	1.5e-112	Group3	Mmp3
Rcn3	5.09e-115	0.417482	0.94	0.914	1.02e-111	Group3	Rcn3
Nr4a2	1.26e-114	0.300033	0.49	0.336	2.52e-111	Group3	Nr4a2
Podn	4.98e-113	0.374997	0.817	0.68	9.97e-110	Group3	Podn
Lsamp	1.7e-112	0.459848	0.671	0.556	3.4e-109	Group3	Lsamp
Rasl11a	2.13e-109	0.488785	0.509	0.355	4.26e-106	Group3	Rasl11a
Nr4a11	2.34e-101	0.592738	0.837	0.733	4.67e-98	Group3	Nr4a1
Clu	5.87e-99	0.536266	0.558	0.382	1.17e-95	Group3	Clu
Nbl11	4.69e-98	0.511148	0.925	0.876	9.38e-95	Group3	Nbl1
Cdc42ep3	3.97e-97	0.381828	0.541	0.409	7.95e-94	Group3	Cdc42ep3
Tmem1191	4.65e-93	0.321186	0.797	0.701	9.31e-90	Group3	Tmem119
Igf1	4.56e-87	0.391737	0.63	0.476	9.12e-84	Group3	Igf1
3632451O06Rik	1.41e-85	0.313111	0.596	0.485	2.82e-82	Group3	3632451O06Rik
Pltp	1.01e-82	0.562715	0.603	0.482	2.01e-79	Group3	Pltp
Phlda3	4.07e-82	0.395294	0.675	0.541	8.13e-79	Group3	Phlda3
Ighm	3.41e-79	0.27908	0.533	0.452	6.82e-76	Group3	Ighm
Csrp21	2.22e-77	0.33222	0.843	0.812	4.44e-74	Group3	Csrp2
Il6	5.7e-76	0.410853	0.62	0.482	1.14e-72	Group3	Il6
Slco2b1	3.13e-74	0.312748	0.631	0.518	6.27e-71	Group3	Slco2b1
Igfbp61	6.96e-74	0.292863	0.999	0.969	1.39e-70	Group3	Igfbp6
Ccdc3	7.42e-73	0.349831	0.44	0.331	1.48e-69	Group3	Ccdc3
Svep1	5.86e-68	0.274746	0.808	0.698	1.17e-64	Group3	Svep1
Ntn1	1.88e-67	0.290521	0.667	0.529	3.76e-64	Group3	Ntn1
Trim47	2.21e-67	0.31816	0.761	0.681	4.42e-64	Group3	Trim47
Mid1ip1	3.66e-67	0.277731	0.551	0.43	7.32e-64	Group3	Mid1ip1
Id3	5.53e-64	0.353235	0.965	0.948	1.11e-60	Group3	Id3
Fam46c	3.05e-63	0.332362	0.403	0.252	6.1e-60	Group3	Fam46c
Cxcl16	1.96e-62	0.25766	0.652	0.594	3.91e-59	Group3	Cxcl16
Adm	5.88e-55	0.362577	0.728	0.612	1.18e-51	Group3	Adm
Gadd45g	2.09e-54	0.424984	0.925	0.894	4.18e-51	Group3	Gadd45g
Gclm	7.83e-51	0.259349	0.758	0.739	1.57e-47	Group3	Gclm
Dkk3	7.69e-50	0.329213	0.389	0.256	1.54e-46	Group3	Dkk3
Emp1	5.64e-46	0.284858	0.947	0.949	1.13e-42	Group3	Emp1
Thbd	3.48e-45	0.316544	0.827	0.803	6.95e-42	Group3	Thbd
Ctgf	8.6e-44	0.409811	0.413	0.294	1.72e-40	Group3	Ctgf
Tm4sf1	4.87e-43	0.323458	0.641	0.56	9.73e-40	Group3	Tm4sf1
Bace2	4.9e-43	0.315073	0.5	0.425	9.8e-40	Group3	Bace2
Csrp1	2.92e-40	0.288147	0.584	0.521	5.84e-37	Group3	Csrp1
Sned1	1.42e-39	0.332554	0.729	0.711	2.85e-36	Group3	Sned1
Agt	3.46e-39	0.331989	0.467	0.394	6.92e-36	Group3	Agt
Ifitm1	1.99e-38	0.515816	0.435	0.371	3.98e-35	Group3	Ifitm1
Gem	3.13e-35	0.269187	0.832	0.796	6.27e-32	Group3	Gem
Cpz	3.35e-27	0.315289	0.538	0.481	6.7e-24	Group3	Cpz
Olfml3	6.13e-23	0.350336	0.667	0.658	1.23e-19	Group3	Olfml3
Fxyd6	1.61e-21	0.379498	0.37	0.296	3.22e-18	Group3	Fxyd6
Acp5	7.78e-21	0.307797	0.443	0.4	1.56e-17	Group3	Acp5
Igfbp3	1.41e-17	0.462425	0.689	0.722	2.81e-14	Group3	Igfbp3
C4b1	0.000606873	0.368389	0.677	0.735	1	Group3	C4b
Mfap4	0.000811704	0.566553	0.329	0.303	1	Group3	Mfap4
Cilp	0	2.44786	0.844	0.239	0	Group4	Cilp
Myoc	0	2.10753	0.848	0.256	0	Group4	Myoc
Thbs4	0	2.04249	0.691	0.141	0	Group4	Thbs4
Hmcn2	0	1.81524	0.977	0.423	0	Group4	Hmcn2
Tgfbi1	0	1.14322	0.95	0.715	0	Group4	Tgfbi
Ltbp41	0	1.11016	0.988	0.841	0	Group4	Ltbp4
Fbln2	0	1.1095	0.998	0.947	0	Group4	Fbln2
Angptl1	0	1.05512	0.963	0.665	0	Group4	Angptl1
Itm2a	0	0.912826	0.954	0.735	0	Group4	Itm2a
Gpx3	0	0.861215	0.999	0.981	0	Group4	Gpx3
Gfra1	0	0.529819	0.688	0.144	0	Group4	Gfra1
Abca8a	3.92e-286	0.747978	0.965	0.805	7.84e-283	Group4	Abca8a
Smoc21	1.95e-278	1.01654	0.982	0.769	3.9e-275	Group4	Smoc2
Mfap41	2.07e-273	1.25944	0.691	0.266	4.14e-270	Group4	Mfap4
Svep11	2.73e-252	0.720161	0.955	0.69	5.46e-249	Group4	Svep1
Cd91	4.33e-252	0.603994	0.987	0.807	8.66e-249	Group4	Cd9
Cited1	2.97e-250	0.656776	0.797	0.497	5.93e-247	Group4	Cited1
Srpx2	7.35e-244	0.66371	0.907	0.674	1.47e-240	Group4	Srpx2
Ramp1	7.47e-244	0.658535	0.722	0.226	1.49e-240	Group4	Ramp1
Tnxb1	1.05e-228	0.613255	0.998	0.975	2.11e-225	Group4	Tnxb
Apod1	2.72e-227	1.03621	0.967	0.809	5.44e-224	Group4	Apod
Islr1	4.48e-224	0.640358	0.969	0.808	8.96e-221	Group4	Islr
Bmp4	2.04e-214	0.590645	0.734	0.365	4.08e-211	Group4	Bmp4
Sfrp1	1.91e-211	1.02975	0.829	0.523	3.83e-208	Group4	Sfrp1
S100g	2.54e-208	0.547461	0.471	0.053	5.07e-205	Group4	S100g
Atp1a2	1.49e-205	0.504122	0.797	0.491	2.98e-202	Group4	Atp1a2
C1qtnf2	6.28e-197	0.442533	0.857	0.548	1.26e-193	Group4	C1qtnf2
Gas61	7.28e-196	0.654364	0.882	0.619	1.46e-192	Group4	Gas6
Fibin	2.67e-194	0.71706	0.684	0.266	5.35e-191	Group4	Fibin
Gpc3	5.3e-194	0.69483	0.924	0.735	1.06e-190	Group4	Gpc3
Thbs31	1.2e-183	0.519999	0.924	0.66	2.4e-180	Group4	Thbs3
Gja1	7.57e-175	0.582729	0.864	0.635	1.51e-171	Group4	Gja1
Ces1d	1.61e-168	0.675998	0.695	0.337	3.21e-165	Group4	Ces1d
Abca8b	3.85e-167	0.577038	0.72	0.364	7.7e-164	Group4	Abca8b
Sod3	5.94e-167	0.537826	0.968	0.892	1.19e-163	Group4	Sod3
Podn1	3.64e-164	0.580549	0.888	0.682	7.28e-161	Group4	Podn
Adm1	7.16e-160	0.819809	0.865	0.605	1.43e-156	Group4	Adm
Vwa1	2.45e-155	0.690609	0.753	0.51	4.91e-152	Group4	Vwa1
Ctgf1	5.83e-149	0.844575	0.645	0.277	1.17e-145	Group4	Ctgf
Itgbl11	1.24e-145	0.464004	0.794	0.56	2.48e-142	Group4	Itgbl1
Pdgfrl1	3.56e-141	0.443186	0.782	0.538	7.12e-138	Group4	Pdgfrl
Lsamp1	8.4e-137	0.329792	0.783	0.552	1.68e-133	Group4	Lsamp
Ret	6.52e-133	0.342595	0.695	0.477	1.3e-129	Group4	Ret
Fxyd61	1.49e-129	0.511074	0.629	0.273	2.99e-126	Group4	Fxyd6
Btg2	7.12e-123	0.575008	0.981	0.92	1.42e-119	Group4	Btg2
Prss12	7.34e-120	0.480392	0.61	0.316	1.47e-116	Group4	Prss12
Inmt1	8.4e-118	0.375403	0.854	0.539	1.68e-114	Group4	Inmt
Crispld21	5.01e-117	0.678113	0.731	0.472	1e-113	Group4	Crispld2
Ier3	1.24e-115	0.671945	0.926	0.802	2.47e-112	Group4	Ier3
Ssc5d	4.66e-115	0.412808	0.785	0.591	9.31e-112	Group4	Ssc5d
Emp11	1.13e-109	0.498009	0.981	0.945	2.25e-106	Group4	Emp1
Rtn1	1.9e-104	0.393705	0.586	0.314	3.79e-101	Group4	Rtn1
Spry11	3.68e-101	0.428067	0.8	0.582	7.36e-98	Group4	Spry1
Inhbb	3.47e-98	0.380234	0.555	0.266	6.93e-95	Group4	Inhbb
Fos	7.4e-98	0.420237	0.997	0.986	1.48e-94	Group4	Fos
Rgs3	3.16e-97	0.260253	0.544	0.246	6.32e-94	Group4	Rgs3
Egr1	2.48e-94	0.349679	0.998	0.986	4.96e-91	Group4	Egr1
Bgn1	9.82e-93	0.357259	0.975	0.84	1.96e-89	Group4	Bgn
Agap1	3.27e-92	0.450414	0.769	0.601	6.54e-89	Group4	Agap1
Cpxm2	4e-89	0.481664	0.491	0.17	8.01e-86	Group4	Cpxm2
Rbp41	2.12e-86	0.313684	0.72	0.491	4.23e-83	Group4	Rbp4
Ncald	1.42e-85	0.312904	0.571	0.296	2.84e-82	Group4	Ncald
2021-06-01	8.87e-85	0.358855	0.998	0.993	1.77e-81	Group4	Jun
Thbs11	1.66e-82	0.602624	0.767	0.625	3.32e-79	Group4	Thbs1
Pmepa11	1.72e-82	0.391454	0.923	0.761	3.45e-79	Group4	Pmepa1
Fap1	1.76e-82	0.354004	0.778	0.602	3.52e-79	Group4	Fap
Gadd45g1	8.04e-82	0.573536	0.97	0.892	1.61e-78	Group4	Gadd45g
Ptgis1	5.9e-79	0.321518	0.842	0.624	1.18e-75	Group4	Ptgis
Gadd45a	6.6e-79	0.396672	0.82	0.666	1.32e-75	Group4	Gadd45a
Pdlim4	1.84e-78	0.329433	0.859	0.716	3.68e-75	Group4	Pdlim4
Lox	4.99e-78	0.675685	0.807	0.674	9.97e-75	Group4	Lox
Fbln71	6.05e-78	0.538163	0.738	0.58	1.21e-74	Group4	Fbln7
Plau	2.83e-77	0.352745	0.725	0.505	5.66e-74	Group4	Plau
Pcolce	1.17e-76	0.285553	1	0.997	2.35e-73	Group4	Pcolce
Ank2	7.29e-74	0.269633	0.728	0.533	1.46e-70	Group4	Ank2
Galnt15	4.62e-73	0.386268	0.803	0.614	9.24e-70	Group4	Galnt15
Penk1	1.41e-72	0.448692	0.637	0.38	2.82e-69	Group4	Penk
Thbs2	2.17e-72	0.431083	0.774	0.581	4.35e-69	Group4	Thbs2
Pcsk61	8.2e-72	0.360727	0.899	0.716	1.64e-68	Group4	Pcsk6
Fgl2	6.91e-71	0.697945	0.848	0.709	1.38e-67	Group4	Fgl2
Ptgfr	1.11e-68	0.255545	0.517	0.286	2.21e-65	Group4	Ptgfr
Cxcl141	2.7e-65	0.984985	0.818	0.732	5.41e-62	Group4	Cxcl14
Meg31	1.03e-63	0.317898	0.983	0.914	2.06e-60	Group4	Meg3
Vtn	3.08e-63	0.448352	0.609	0.379	6.16e-60	Group4	Vtn
C1qtnf7	2.5e-58	0.261196	0.653	0.453	5e-55	Group4	C1qtnf7
Atf31	3.21e-58	0.45868	0.978	0.915	6.42e-55	Group4	Atf3
Col8a1	3.98e-57	0.504448	0.456	0.174	7.97e-54	Group4	Col8a1
Ggt51	5.53e-56	0.299741	0.771	0.626	1.11e-52	Group4	Ggt5
Sertad1	1.96e-55	0.291319	0.925	0.825	3.91e-52	Group4	Sertad1
Fbln11	1.51e-54	0.307621	0.864	0.716	3.01e-51	Group4	Fbln1
Igfbp31	1.36e-53	1.15128	0.765	0.712	2.71e-50	Group4	Igfbp3
Klf2	3.18e-53	0.449457	0.981	0.95	6.36e-50	Group4	Klf2
Jup1	3.53e-53	0.25221	0.784	0.656	7.07e-50	Group4	Jup
Prg41	6.17e-53	0.657752	0.718	0.56	1.23e-49	Group4	Prg4
Spon2	3.12e-51	0.283954	0.704	0.501	6.24e-48	Group4	Spon2
Aspn	3.98e-51	0.546501	0.815	0.722	7.96e-48	Group4	Aspn
Gas11	9.78e-49	0.39979	0.883	0.785	1.96e-45	Group4	Gas1
Fosb	1.26e-48	0.282967	0.995	0.988	2.52e-45	Group4	Fosb
Igf11	1.53e-48	0.291734	0.68	0.482	3.07e-45	Group4	Igf1
Sdc4	1.83e-45	0.260366	0.76	0.621	3.65e-42	Group4	Sdc4
Gstp1	3.36e-44	0.334563	0.915	0.847	6.71e-41	Group4	Gstp1
Nmb	7.59e-44	0.269823	0.629	0.481	1.52e-40	Group4	Nmb
Nop58	1.35e-41	0.299324	0.894	0.811	2.7e-38	Group4	Nop58
Eln	5.39e-40	0.77296	0.697	0.575	1.08e-36	Group4	Eln
Tnmd	2.38e-37	0.348065	0.381	0.121	4.76e-34	Group4	Tnmd
Col6a6	8.25e-33	0.283948	0.453	0.241	1.65e-29	Group4	Col6a6
Thy1	2.57e-30	0.293898	0.953	0.935	5.14e-27	Group4	Thy1
Rrad	1.03e-29	0.624462	0.634	0.493	2.06e-26	Group4	Rrad
Hsd11b11	2.3e-29	0.326565	0.879	0.831	4.6e-26	Group4	Hsd11b1
Trib1	4.54e-25	0.25847	0.882	0.826	9.07e-22	Group4	Trib1
Sgk11	2.08e-24	0.266283	0.894	0.846	4.16e-21	Group4	Sgk1
Bmp5	1.04e-18	0.341749	0.511	0.382	2.08e-15	Group4	Bmp5
Col12a1	7.31e-18	0.30203	0.525	0.394	1.46e-14	Group4	Col12a1
Cmklr1	4.16e-16	0.261043	0.529	0.438	8.32e-13	Group4	Cmklr1
Trf	3.74e-15	0.364132	0.57	0.431	7.48e-12	Group4	Trf
Peg3	3.48e-08	0.252078	0.525	0.45	6.95e-05	Group4	Peg3
Wisp2	0.00881941	0.264747	0.467	0.407	1	Group4	Wisp2
Bub1	0	0.28696	0.667	0.015	0	Group5	Bub1
Depdc1a	1.75e-289	0.433506	0.719	0.015	3.49e-286	Group5	Depdc1a
Cdc25c	3.77e-244	0.371352	0.649	0.015	7.54e-241	Group5	Cdc25c
Pimreg	5.42e-228	0.791722	0.772	0.03	1.08e-224	Group5	Pimreg
Kif2c	7.4e-202	0.56273	0.667	0.022	1.48e-198	Group5	Kif2c
Hmmr	5.07e-189	1.15253	0.912	0.054	1.01e-185	Group5	Hmmr
Mxd3	6.21e-130	0.533648	0.614	0.032	1.24e-126	Group5	Mxd3
Dlgap5	1.16e-117	0.385705	0.614	0.032	2.31e-114	Group5	Dlgap5
Pclaf	7.78e-116	0.659882	0.789	0.057	1.56e-112	Group5	Pclaf
Knl1	3.49e-109	0.419858	0.596	0.026	6.99e-106	Group5	Knl1
Ccnb1	4e-107	1.06985	0.93	0.095	8e-104	Group5	Ccnb1
Cenpf	2.85e-98	1.3062	0.947	0.108	5.7e-95	Group5	Cenpf
Nuf2	7.03e-92	0.572514	0.702	0.061	1.41e-88	Group5	Nuf2
Ccna2	2.21e-85	1.06401	0.842	0.099	4.41e-82	Group5	Ccna2
Cdca3	4.66e-84	1.36167	1	0.12	9.32e-81	Group5	Cdca3
Kif20a	1.98e-80	1.08229	0.93	0.127	3.97e-77	Group5	Kif20a
Mki67	2.9e-80	1.06997	0.895	0.119	5.8e-77	Group5	Mki67
Cep55	5.31e-80	0.375921	0.614	0.045	1.06e-76	Group5	Cep55
Shcbp1	2.41e-78	0.455954	0.684	0.065	4.82e-75	Group5	Shcbp1
Ckap2l	9.52e-76	0.763437	0.86	0.098	1.9e-72	Group5	Ckap2l
Tpx2	3.96e-72	1.30979	0.947	0.143	7.92e-69	Group5	Tpx2
Nek2	2.99e-69	0.441842	0.632	0.037	5.98e-66	Group5	Nek2
Ccnb2	1.51e-66	1.90488	0.982	0.2	3.02e-63	Group5	Ccnb2
Cenpe	5.23e-60	1.13813	0.895	0.15	1.05e-56	Group5	Cenpe
Birc5	1.19e-55	1.50295	0.965	0.225	2.38e-52	Group5	Birc5
Cdca8	2.03e-51	1.06856	0.947	0.215	4.07e-48	Group5	Cdca8
Cdc20	1.59e-48	1.69677	0.965	0.225	3.18e-45	Group5	Cdc20
Knstrn	3.98e-47	1.15893	0.947	0.26	7.96e-44	Group5	Knstrn
Stmn1	3.18e-45	2.42318	1	0.316	6.36e-42	Group5	Stmn1
Tk1	8.96e-45	0.452455	0.596	0.083	1.79e-41	Group5	Tk1
Cenpa	1.41e-44	2.15723	0.982	0.298	2.82e-41	Group5	Cenpa
Racgap1	6.03e-44	1.07201	0.912	0.212	1.21e-40	Group5	Racgap1
Cdkn3	1.99e-43	1.01194	0.877	0.218	3.99e-40	Group5	Cdkn3
Tacc3	1.9e-42	0.879419	0.947	0.246	3.8e-39	Group5	Tacc3
Bub1b	7.35e-41	0.570964	0.754	0.134	1.47e-37	Group5	Bub1b
Cks2	2.88e-40	1.7504	0.982	0.423	5.76e-37	Group5	Cks2
Anln	3.4e-40	0.880291	0.877	0.206	6.79e-37	Group5	Anln
Cenpm	3.57e-40	0.591288	0.789	0.189	7.15e-37	Group5	Cenpm
Kifc1	1.26e-39	0.533688	0.702	0.112	2.52e-36	Group5	Kifc1
Pbk	1.36e-39	0.425596	0.614	0.107	2.72e-36	Group5	Pbk
H2afz	2.02e-38	1.86129	1	0.932	4.04e-35	Group5	H2afz
Lockd	2.11e-38	0.848005	0.86	0.219	4.22e-35	Group5	Lockd
Selenoh	4.66e-36	1.61762	0.982	0.572	9.32e-33	Group5	Selenoh
Ckap2	1.07e-35	0.884907	0.86	0.266	2.14e-32	Group5	Ckap2
Lgals11	4.68e-35	1.26367	1	0.986	9.37e-32	Group5	Lgals1
C330027C09Rik	5.32e-35	0.545903	0.789	0.178	1.06e-31	Group5	C330027C09Rik
Hmgn2	7.03e-35	1.46266	0.982	0.508	1.41e-31	Group5	Hmgn2
Cdk1	3.22e-34	0.630038	0.614	0.123	6.44e-31	Group5	Cdk1
Kif23	1.24e-32	0.586834	0.772	0.219	2.48e-29	Group5	Kif23
Ran	1.78e-32	1.05058	1	0.943	3.57e-29	Group5	Ran
Plk1	4.48e-32	0.463368	0.632	0.121	8.95e-29	Group5	Plk1
Vim	3.7e-31	0.973514	1	0.999	7.4e-28	Group5	Vim
Prc1	9e-31	0.780174	0.754	0.219	1.8e-27	Group5	Prc1
Gpx7	9.34e-31	1.29506	0.965	0.746	1.87e-27	Group5	Gpx7
Ube2c	4.98e-30	1.3175	0.772	0.26	9.97e-27	Group5	Ube2c
Lmna	7.78e-30	1.10694	0.982	0.97	1.56e-26	Group5	Lmna
Smc4	8.52e-30	0.978381	0.912	0.38	1.7e-26	Group5	Smc4
Psrc1	1.19e-29	0.35408	0.614	0.101	2.37e-26	Group5	Psrc1
Cenpw	3.21e-28	0.606304	0.807	0.296	6.41e-25	Group5	Cenpw
Aspm	2.25e-25	0.565166	0.614	0.108	4.5e-22	Group5	Aspm
Kif22	2.27e-25	0.394673	0.649	0.166	4.55e-22	Group5	Kif22
Kif11	1.42e-24	0.342375	0.561	0.107	2.83e-21	Group5	Kif11
Cav12	6.92e-24	0.936673	1	0.763	1.38e-20	Group5	Cav1
Diaph3	7.08e-24	0.521257	0.667	0.106	1.42e-20	Group5	Diaph3
Smc2	1.41e-23	0.63395	0.789	0.278	2.83e-20	Group5	Smc2
Aurka	9.41e-23	0.370491	0.544	0.125	1.88e-19	Group5	Aurka
Lmnb1	4.77e-22	0.60579	0.842	0.388	9.54e-19	Group5	Lmnb1
Spc24	6.95e-21	0.613571	0.684	0.271	1.39e-17	Group5	Spc24
Ddx39	7.56e-21	0.688078	0.895	0.533	1.51e-17	Group5	Ddx39
Ckap41	2.05e-20	0.759729	0.982	0.853	4.1e-17	Group5	Ckap4
Hmgb2	7.85e-19	1.11253	0.825	0.433	1.57e-15	Group5	Hmgb2
H2-Q61	9.46e-19	1.05325	0.912	0.669	1.89e-15	Group5	H2-Q6
Tagln2	9.74e-19	0.711967	0.982	0.94	1.95e-15	Group5	Tagln2
H2-Q71	1.91e-18	1.1274	0.947	0.708	3.83e-15	Group5	H2-Q7
Tpm4	3.07e-18	0.61361	0.982	0.851	6.15e-15	Group5	Tpm4
Prdx41	3.26e-18	0.69946	0.965	0.857	6.52e-15	Group5	Prdx4
Actb1	6.19e-18	0.694988	1	0.999	1.24e-14	Group5	Actb
Foxm1	1.17e-16	0.343476	0.579	0.178	2.33e-13	Group5	Foxm1
Tubb4b	6.2e-16	0.912548	1	0.915	1.24e-12	Group5	Tubb4b
Sh3bgrl31	7.1e-16	0.714077	1	0.855	1.42e-12	Group5	Sh3bgrl3
Anxa2	1.33e-15	0.548603	0.982	0.973	2.66e-12	Group5	Anxa2
Kif20b	4.98e-15	0.421345	0.579	0.234	9.96e-12	Group5	Kif20b
S100a41	8.03e-15	1.18858	0.895	0.615	1.61e-11	Group5	S100a4
Actg1	6.9e-14	0.701724	1	0.994	1.38e-10	Group5	Actg1
Tspo	7.26e-14	0.512599	1	0.975	1.45e-10	Group5	Tspo
Tpbg	2.71e-13	0.433724	0.825	0.545	5.41e-10	Group5	Tpbg
Psat1	4.26e-13	0.405883	0.737	0.443	8.52e-10	Group5	Psat1
Olfml31	4.45e-13	0.648394	0.93	0.658	8.89e-10	Group5	Olfml3
S100a101	8.04e-13	0.523179	1	0.994	1.61e-09	Group5	S100a10
Lhfpl2	9.36e-13	0.349079	0.684	0.324	1.87e-09	Group5	Lhfpl2
Ccl9	1.36e-12	0.379306	0.351	0.083	2.71e-09	Group5	Ccl9
Postn1	1.87e-12	0.761822	0.825	0.459	3.75e-09	Group5	Postn
Top2a	2.75e-12	0.473736	0.509	0.172	5.51e-09	Group5	Top2a
Fabp5	5.9e-12	0.455901	0.632	0.329	1.18e-08	Group5	Fabp5
Tuba1a1	7.19e-12	0.566988	1	0.983	1.44e-08	Group5	Tuba1a
Adam121	1.37e-11	0.418851	0.772	0.522	2.73e-08	Group5	Adam12
Fxyd51	1.43e-11	0.441376	0.912	0.73	2.85e-08	Group5	Fxyd5
Cald1	2.09e-11	0.555897	0.982	0.944	4.19e-08	Group5	Cald1
Spc25	2.16e-11	0.302024	0.491	0.168	4.32e-08	Group5	Spc25
Ccl21	3.28e-11	0.720394	0.947	0.773	6.55e-08	Group5	Ccl2
Vcam11	3.51e-11	0.477648	0.877	0.585	7.01e-08	Group5	Vcam1
Csrp11	3.96e-11	0.256775	0.877	0.529	7.93e-08	Group5	Csrp1
H1fx	7.35e-11	0.340967	0.596	0.291	1.47e-07	Group5	H1fx
Acot7	1.11e-10	0.328491	0.719	0.451	2.22e-07	Group5	Acot7
Sgo2a	2.06e-10	0.343882	0.526	0.25	4.12e-07	Group5	Sgo2a
Tm4sf11	2.06e-10	0.411391	0.86	0.572	4.13e-07	Group5	Tm4sf1
Plk4	2.17e-10	0.274164	0.544	0.277	4.35e-07	Group5	Plk4
Nrep1	2.24e-10	0.543509	0.825	0.58	4.48e-07	Group5	Nrep
Emp12	2.38e-10	0.396127	0.982	0.949	4.77e-07	Group5	Emp1
Tpm2	3.64e-10	0.456983	0.614	0.373	7.28e-07	Group5	Tpm2
Fscn11	6.59e-10	0.469273	0.86	0.52	1.32e-06	Group5	Fscn1
Ctsc1	6.94e-10	0.376859	0.789	0.537	1.39e-06	Group5	Ctsc
Nt5dc2	7.03e-10	0.271252	0.561	0.304	1.41e-06	Group5	Nt5dc2
Dclk11	8.33e-10	0.515256	0.895	0.719	1.67e-06	Group5	Dclk1
Bok	9.28e-10	0.38786	0.596	0.315	1.86e-06	Group5	Bok
Timp11	1.05e-09	0.555091	0.877	0.71	2.09e-06	Group5	Timp1
Emilin1	2.92e-09	0.297007	0.912	0.619	5.84e-06	Group5	Emilin1
Ifi27l2a1	3.54e-09	0.898629	0.93	0.821	7.08e-06	Group5	Ifi27l2a
H2-Q41	3.57e-09	0.566469	0.965	0.912	7.15e-06	Group5	H2-Q4
Col6a11	7.39e-09	0.440834	1	0.985	1.48e-05	Group5	Col6a1
Palld	7.81e-09	0.273305	0.719	0.445	1.56e-05	Group5	Palld
Lgals3	7.82e-09	0.55028	0.947	0.743	1.56e-05	Group5	Lgals3
S100a61	9.41e-09	0.336967	1	1	1.88e-05	Group5	S100a6
Eno1	1.21e-08	0.483464	0.895	0.733	2.41e-05	Group5	Eno1
Fabp41	1.3e-08	1.12721	0.807	0.671	2.6e-05	Group5	Fabp4
Nme1	1.46e-08	0.431812	0.947	0.819	2.93e-05	Group5	Nme1
Cyp51	1.81e-08	0.312475	0.702	0.518	3.61e-05	Group5	Cyp51
Srpx21	3.1e-08	0.361604	0.895	0.696	6.2e-05	Group5	Srpx2
1500009L16Rik	3.2e-08	0.274653	0.509	0.237	6.4e-05	Group5	1500009L16Rik
Col6a21	4.69e-08	0.461513	0.982	0.958	9.38e-05	Group5	Col6a2
Incenp	5.09e-08	0.25548	0.491	0.306	0.000101799	Group5	Incenp
H2-K11	6.84e-08	0.510254	1	0.997	0.00013684	Group5	H2-K1
Anxa51	8.18e-08	0.359246	0.982	0.975	0.000163678	Group5	Anxa5
Col3a11	8.89e-08	0.437929	1	0.998	0.000177825	Group5	Col3a1
Ppic1	9.74e-08	0.343946	0.982	0.829	0.000194753	Group5	Ppic
Ccl71	1.06e-07	0.3608	0.965	0.824	0.000212948	Group5	Ccl7
Mgst3	1.11e-07	0.26772	0.702	0.468	0.000221919	Group5	Mgst3
Cstb1	1.19e-07	0.330166	0.982	0.935	0.000238546	Group5	Cstb
Mrps6	1.22e-07	0.365719	0.807	0.603	0.000244338	Group5	Mrps6
Serpinh11	1.24e-07	0.30901	1	0.997	0.000248198	Group5	Serpinh1
Col18a11	1.57e-07	0.358591	0.877	0.621	0.000314767	Group5	Col18a1
Cthrc1	1.81e-07	0.268983	0.596	0.402	0.000361093	Group5	Cthrc1
1991-09-01	3.93e-07	0.283389	0.632	0.455	0.000786319	Group5	2021-09-09
Sept111	4.73e-07	0.277054	0.842	0.626	0.000946826	Group5	2021-09-11
Scd2	4.96e-07	0.334548	0.895	0.638	0.000991507	Group5	Scd2
Actn1	5.68e-07	0.282842	0.596	0.381	0.00113665	Group5	Actn1
Col5a31	5.86e-07	0.495719	0.965	0.767	0.00117246	Group5	Col5a3
Noct	6.22e-07	0.266885	0.754	0.621	0.0012437	Group5	Noct
Col5a21	7.19e-07	0.36943	0.965	0.955	0.00143746	Group5	Col5a2
Col6a31	1.08e-06	0.422811	0.982	0.956	0.00215314	Group5	Col6a3
Gm42047	1.11e-06	0.258068	0.386	0.22	0.00221323	Group5	Gm42047
Capg	1.14e-06	0.329811	1	0.812	0.00228539	Group5	Capg
Enpp21	1.56e-06	0.343694	0.912	0.73	0.00312304	Group5	Enpp2
Tmem176a1	1.57e-06	0.330088	0.807	0.595	0.00314169	Group5	Tmem176a
Adgre51	1.69e-06	0.319869	0.719	0.564	0.00338317	Group5	Adgre5
Gas2l3	1.78e-06	0.345424	0.421	0.233	0.00356661	Group5	Gas2l3
Bgn2	2.06e-06	0.460877	0.965	0.853	0.00412862	Group5	Bgn
Ltc4s	2.83e-06	0.266507	0.491	0.309	0.0056556	Group5	Ltc4s
Fdps1	3.2e-06	0.357794	0.702	0.566	0.00639281	Group5	Fdps
Cyb5r3	4.72e-06	0.405886	0.93	0.756	0.00944901	Group5	Cyb5r3
Acta2	6.63e-06	0.521222	0.386	0.207	0.0132629	Group5	Acta2
Tubb51	7.12e-06	0.797112	0.965	0.918	0.0142407	Group5	Tubb5
Cxcl91	9.86e-06	0.745295	0.719	0.568	0.0197142	Group5	Cxcl9
Lgmn1	1.33e-05	0.308573	0.895	0.779	0.0265431	Group5	Lgmn
Psmb9	1.37e-05	0.276765	0.86	0.701	0.0273123	Group5	Psmb9
Aurkb	1.55e-05	0.260919	0.368	0.185	0.0310188	Group5	Aurkb
Ly6e1	1.77e-05	0.305432	0.965	0.97	0.0353277	Group5	Ly6e
Tuba1c	1.77e-05	0.525865	0.842	0.737	0.0353684	Group5	Tuba1c
Dpysl3	1.83e-05	0.268289	0.86	0.666	0.0365785	Group5	Dpysl3
Tpm1	2.45e-05	0.367015	0.789	0.61	0.049073	Group5	Tpm1
Ube2l6	2.84e-05	0.267407	0.789	0.605	0.0568246	Group5	Ube2l6
Serpine11	3.64e-05	0.305443	0.719	0.563	0.0727076	Group5	Serpine1
Hmgcs11	0.000100513	0.29457	0.684	0.6	0.201025	Group5	Hmgcs1
Id11	0.000105125	0.255327	0.649	0.511	0.210251	Group5	Id1
Tubb2a	0.000111983	0.325725	0.93	0.819	0.223966	Group5	Tubb2a
Cdkn2c	0.000113777	0.36582	0.474	0.36	0.227554	Group5	Cdkn2c
Arsi	0.000176153	0.25335	0.825	0.728	0.352306	Group5	Arsi
S1pr3	0.000278935	0.257812	0.544	0.453	0.557869	Group5	S1pr3
Fkbp101	0.000291035	0.301106	0.895	0.764	0.582071	Group5	Fkbp10
Cxcl101	0.000301501	0.935733	0.737	0.683	0.603002	Group5	Cxcl10
Col15a11	0.000329331	0.411187	0.877	0.823	0.658663	Group5	Col15a1
Hist1h1c	0.000348534	0.332911	0.561	0.43	0.697069	Group5	Hist1h1c
Tmem176b1	0.000448015	0.283774	0.807	0.711	0.89603	Group5	Tmem176b
Arl6ip1	0.00046478	0.573267	0.86	0.786	0.92956	Group5	Arl6ip1
Cxcl11	0.000891613	0.520297	0.93	0.928	1	Group5	Cxcl1
H1f0	0.00116807	0.303817	0.807	0.727	1	Group5	H1f0
Hspd1	0.00138853	0.255324	0.947	0.833	1	Group5	Hspd1
Hist1h2bc	0.00140839	0.368459	0.667	0.633	1	Group5	Hist1h2bc
Col1a11	0.00159876	0.279428	1	0.997	1	Group5	Col1a1
Angptl11	0.00474098	0.267653	0.754	0.694	1	Group5	Angptl1
