# Supplementary material for: Triiodothyronine (T3) promotes brown fat hyperplasia via thyroid hormone receptor α mediated adipocyte progenitor cell proliferation
Source: Nat Commun. 2022 Jun 13;13:3394. doi: 10.1038/s41467-022-31154-1 (PMC9192766; doi:10.1038/s41467-022-31154-1)
Supplement: Supplementary file 6 — Supplementary Data 3 [file 41467_2022_31154_MOESM6_ESM.xlsx]

## Sheet: Supplementary Data 3
Term	Count	PValue	Genes	Fold Enrichment	FDR
GO:0051301~cell division	25	4.46441e-30	CDCA3, BUB1B, CDCA8, CDC20, CCNB2, CCNB1, RACGAP1, NUF2, NEK2, BUB1, CEP55, KIF23, KNL1, CDC25C, KNSTRN, CCNA2, ANLN, CENPE, TPX2, KIFC1, CKS2, CDK1, BIRC5, KIF2C, RAN	28.1091	8.89986e-28
GO:0007049~cell cycle	28	7.41655e-30	CDCA3, BUB1B, CDCA8, MKI67, CDC20, CCNB2, CCNB1, RACGAP1, NUF2, NEK2, BUB1, DLGAP5, CEP55, CKAP2, KIF23, KNL1, CDC25C, KNSTRN, CCNA2, ANLN, CENPE, TPX2, CKS2, CDK1, BIRC5, KIF2C, RAN, CDKN3	19.1764	8.89986e-28
GO:0007067~mitotic nuclear division	22	1.43874e-27	CDCA3, BUB1B, CDCA8, KIF23, KNL1, CDC25C, KNSTRN, CCNA2, CDC20, ANLN, CENPE, TPX2, CCNB2, CCNB1, NUF2, CDK1, BIRC5, KIF2C, NEK2, BUB1, RAN, CEP55	33.398	1.15099e-25
GO:0000281~mitotic cytokinesis	8	4.21692e-13	ANLN, RACGAP1, STMN1, CKAP2, KIF23, KIF20A, CENPA, CEP55	112.136	2.53015e-11
GO:0007059~chromosome segregation	8	1.29127e-09	CENPE, CENPF, BIRC5, NEK2, KIF2C, KNL1, KNSTRN, BUB1	37.7988	6.1981e-08
GO:0007080~mitotic metaphase plate congression	5	1.10838e-06	CENPE, CCNB1, KIFC1, CDCA8, KIF2C	61.8399	4.2833e-05
GO:0090307~mitotic spindle assembly	5	1.2493e-06	CDC20, TPX2, KIFC1, BIRC5, NEK2	60.0731	4.2833e-05
GO:0000070~mitotic sister chromatid segregation	4	1.99797e-05	CDCA8, NEK2, CENPA, KNSTRN	73.1325	0.000599391
GO:0007018~microtubule-based movement	5	3.16611e-05	CENPE, KIFC1, KIF23, KIF2C, KIF20A	26.9559	0.000844296
GO:0051988~regulation of attachment of spindle microtubules to kinetochore	3	0.000109794	RACGAP1, NEK2, KNSTRN	180.219	0.00263506
GO:0051983~regulation of chromosome segregation	3	0.000187664	KIF2C, MKI67, BUB1	140.171	0.00375328
GO:0008608~attachment of spindle microtubules to kinetochore	3	0.000187664	CENPE, NUF2, KNL1	140.171	0.00375328
GO:0034501~protein localization to kinetochore	3	0.000234235	CDK1, BUB1B, KNL1	126.153	0.00432433
GO:0051310~metaphase plate congression	3	0.000342533	CENPE, CENPF, KIF2C	105.128	0.00587199
GO:0007094~mitotic spindle assembly checkpoint	3	0.000787064	CENPE, BUB1B, BUB1	70.0853	0.0122255
GO:0009790~embryo development	4	0.00081503	RACGAP1, CKS2, BIRC5, BUB1	21.2917	0.0122255
GO:0008283~cell proliferation	5	0.00166136	CKS2, CDK1, TACC3, MKI67, BUB1	9.55708	0.0234545
GO:0006915~apoptotic process	7	0.00190923	TPX2, LGALS1, CDK1, CKAP2, BIRC5, BUB1B, BUB1	5.16418	0.0254244
GO:0006468~protein phosphorylation	7	0.00201276	CCNB1, PBK, CDK1, BIRC5, BUB1B, NEK2, BUB1	5.11038	0.0254244
GO:0045931~positive regulation of mitotic cell cycle	3	0.00249951	CCNB1, CDK1, BIRC5	39.423	0.0299942
GO:0000910~cytokinesis	3	0.00333164	BIRC5, KIF23, KIF20A	34.0955	0.0380758
GO:0045787~positive regulation of cell cycle	3	0.00388477	CENPF, CCNB1, BIRC5	31.5384	0.0423793
GO:0000915~actomyosin contractile ring assembly	2	0.00464024	RACGAP1, KIF23	420.512	0.0484199
GO:0071173~spindle assembly checkpoint	2	0.00695247	KNL1, BUB1	280.341	0.0695247
GO:0031100~organ regeneration	3	0.00749208	CCNA2, CDK1, MKI67	22.5274	0.071924
GO:0051987~positive regulation of attachment of spindle microtubules to kinetochore	2	0.00925945	CENPE, CCNB1	210.256	0.0854719
GO:0071459~protein localization to chromosome, centromeric region	2	0.0115612	BUB1B, CENPA	168.205	0.0956789
GO:0007091~metaphase/anaphase transition of mitotic cell cycle	2	0.0115612	TACC3, BUB1B	168.205	0.0956789
GO:0044772~mitotic cell cycle phase transition	2	0.0115612	CKS2, CDK1	168.205	0.0956789
GO:0016310~phosphorylation	6	0.0132223	PBK, CDK1, BUB1B, NEK2, TK1, BUB1	4.12266	0.105779
GO:0051256~mitotic spindle midzone assembly	2	0.0138577	RACGAP1, KIF23	140.171	0.107286
GO:0051315~attachment of mitotic spindle microtubules to kinetochore	2	0.0184352	CENPE, KIF2C	105.128	0.134074
GO:0060236~regulation of mitotic spindle organization	2	0.0184352	TPX2, TACC3	105.128	0.134074
GO:0055015~ventricular cardiac muscle cell development	2	0.0252625	CCNB1, CDK1	76.4567	0.178324
GO:0010389~regulation of G2/M transition of mitotic cell cycle	2	0.027528	CCNA2, CENPF	70.0853	0.188763
GO:0007019~microtubule depolymerization	2	0.0320434	STMN1, KIF2C	60.0731	0.207849
GO:0032886~regulation of microtubule-based process	2	0.0320434	CENPF, TACC3	60.0731	0.207849
GO:0000920~cell separation after cytokinesis	2	0.0365385	KIF20A, CEP55	52.564	0.230769
GO:0007088~regulation of mitotic nuclear division	2	0.0454675	CENPE, MKI67	42.0512	0.272805
GO:0006259~DNA metabolic process	2	0.0454675	TK1, MKI67	42.0512	0.272805
