# Supplementary material for: Triiodothyronine (T3) promotes brown fat hyperplasia via thyroid hormone receptor α mediated adipocyte progenitor cell proliferation
Source: Nat Commun. 2022 Jun 13;13:3394. doi: 10.1038/s41467-022-31154-1 (PMC9192766; doi:10.1038/s41467-022-31154-1)
Supplement: Supplementary file 7 — Supplementary Data 4 [file 41467_2022_31154_MOESM7_ESM.xlsx]

## Sheet: Supplementary Data 4
	p_val	avg_logFC	pct.1	pct.2	p_val_adj	State	gene
Pi16	0	2.4577	0.95	0.417	0	State1	Pi16
Sbsn	0	2.17772	0.864	0.348	0	State1	Sbsn
Anxa3	0	1.75162	0.983	0.411	0	State1	Anxa3
Dmkn	0	1.72116	0.701	0.23	0	State1	Dmkn
Has1	0	1.54894	0.948	0.558	0	State1	Has1
Ugdh	0	1.52798	0.992	0.774	0	State1	Ugdh
Ackr3	0	1.49505	0.996	0.684	0	State1	Ackr3
Pla1a	0	1.43985	0.949	0.534	0	State1	Pla1a
Fn1	0	1.43264	0.994	0.498	0	State1	Fn1
Krtdap	0	1.30688	0.612	0.162	0	State1	Krtdap
Cd55	0	1.29754	0.944	0.431	0	State1	Cd55
Gfpt2	0	1.29297	0.989	0.774	0	State1	Gfpt2
Procr	0	1.28854	0.967	0.628	0	State1	Procr
Uap1	0	1.26867	0.99	0.849	0	State1	Uap1
Mfap5	0	1.1967	0.998	0.898	0	State1	Mfap5
Pcolce2	0	1.19632	0.998	0.759	0	State1	Pcolce2
Cd248	0	1.17736	0.986	0.654	0	State1	Cd248
Creb5	0	1.13172	0.948	0.416	0	State1	Creb5
Pcsk6	0	1.13036	0.977	0.574	0	State1	Pcsk6
Dpp4	0	1.1174	0.936	0.237	0	State1	Dpp4
Sema3c	0	1.11399	0.918	0.284	0	State1	Sema3c
Mustn1	0	1.0825	0.889	0.315	0	State1	Mustn1
Ly6c1	0	1.07528	0.998	0.806	0	State1	Ly6c1
Fbn1	0	1.05829	0.994	0.894	0	State1	Fbn1
Fndc1	0	1.02193	0.988	0.741	0	State1	Fndc1
Efemp1	0	1.01327	0.979	0.745	0	State1	Efemp1
Lrrn4cl	0	1.00725	0.982	0.618	0	State1	Lrrn4cl
Metrnl	0	1.00551	0.972	0.719	0	State1	Metrnl
Anxa1	0	0.992746	0.998	0.943	0	State1	Anxa1
Dbn1	0	0.990638	0.943	0.441	0	State1	Dbn1
Gm12840	0	0.984859	0.736	0.364	0	State1	Gm12840
Emilin2	0	0.972376	0.983	0.716	0	State1	Emilin2
Tnfaip6	0	0.924564	0.968	0.895	0	State1	Tnfaip6
Efhd1	0	0.921542	0.802	0.145	0	State1	Efhd1
Uchl1	0	0.918979	0.804	0.25	0	State1	Uchl1
Ppp1r14b	0	0.917166	0.995	0.865	0	State1	Ppp1r14b
Tmem100	0	0.916594	0.896	0.375	0	State1	Tmem100
Plpp3	0	0.91012	0.998	0.981	0	State1	Plpp3
Lbp	0	0.89896	0.965	0.79	0	State1	Lbp
Igfbp6	0	0.88911	0.999	0.957	0	State1	Igfbp6
Il1r2	0	0.861696	0.675	0.255	0	State1	Il1r2
Sfrp2	0	0.86077	0.836	0.438	0	State1	Sfrp2
Col14a1	0	0.840285	0.979	0.626	0	State1	Col14a1
Ptgs2	0	0.835324	0.856	0.442	0	State1	Ptgs2
Errfi1	0	0.833111	0.965	0.809	0	State1	Errfi1
Chst1	0	0.802103	0.734	0.166	0	State1	Chst1
Adgrd1	0	0.795503	0.931	0.434	0	State1	Adgrd1
Vasn	0	0.785324	0.975	0.779	0	State1	Vasn
Stmn4	0	0.784799	0.686	0.218	0	State1	Stmn4
Cadm3	0	0.780831	0.894	0.374	0	State1	Cadm3
Basp1	0	0.771666	0.898	0.604	0	State1	Basp1
Heg1	0	0.767544	0.98	0.752	0	State1	Heg1
Car8	0	0.766444	0.722	0.174	0	State1	Car8
Mgll	0	0.75412	0.829	0.313	0	State1	Mgll
Zyx	0	0.748905	0.923	0.583	0	State1	Zyx
Lims2	0	0.74616	0.913	0.467	0	State1	Lims2
Zfp385a	0	0.732347	0.928	0.609	0	State1	Zfp385a
Gas7	0	0.7257	0.821	0.409	0	State1	Gas7
Smpd3	0	0.700562	0.723	0.252	0	State1	Smpd3
Igfbp4	0	0.695008	0.996	0.949	0	State1	Igfbp4
Klf4	0	0.685613	0.996	0.96	0	State1	Klf4
Ckb	0	0.676866	0.93	0.711	0	State1	Ckb
Islr	0	0.671283	0.973	0.726	0	State1	Islr
Tnxb	0	0.667302	0.998	0.964	0	State1	Tnxb
C3	0	0.656793	0.997	0.928	0	State1	C3
Gngt2	0	0.654346	0.84	0.449	0	State1	Gngt2
Tek	0	0.649281	0.873	0.466	0	State1	Tek
Dact2	0	0.637855	0.599	0.206	0	State1	Dact2
Plat	0	0.600175	0.949	0.75	0	State1	Plat
Ablim1	0	0.59771	0.96	0.646	0	State1	Ablim1
Tppp3	0	0.59233	0.928	0.666	0	State1	Tppp3
Limch1	0	0.586438	0.647	0.152	0	State1	Limch1
Marcks	0	0.585676	0.974	0.845	0	State1	Marcks
Opcml	0	0.577652	0.786	0.259	0	State1	Opcml
Glul	0	0.560547	0.979	0.865	0	State1	Glul
Ugp2	0	0.556342	0.918	0.689	0	State1	Ugp2
Trio	0	0.53618	0.786	0.45	0	State1	Trio
Fstl1	0	0.535378	0.998	0.971	0	State1	Fstl1
Ildr2	0	0.531087	0.727	0.316	0	State1	Ildr2
Ifi27l2a	0	0.530521	0.964	0.728	0	State1	Ifi27l2a
Lurap1l	0	0.508322	0.672	0.216	0	State1	Lurap1l
Fez1	0	0.506604	0.71	0.283	0	State1	Fez1
Crip1	0	0.504895	0.996	0.977	0	State1	Crip1
Hspb8	0	0.500184	0.955	0.826	0	State1	Hspb8
Slco3a1	0	0.492464	0.845	0.55	0	State1	Slco3a1
Klf3	0	0.49174	0.862	0.651	0	State1	Klf3
Samhd1	0	0.484159	0.861	0.603	0	State1	Samhd1
Pmepa1	0	0.482872	0.939	0.669	0	State1	Pmepa1
Galnt16	0	0.474765	0.727	0.245	0	State1	Galnt16
Vcan	0	0.468177	0.784	0.447	0	State1	Vcan
Arl4d	0	0.461882	0.657	0.245	0	State1	Arl4d
Pdlim1	0	0.459787	0.795	0.401	0	State1	Pdlim1
Islr2	0	0.450892	0.643	0.247	0	State1	Islr2
Adamts5	0	0.44751	0.985	0.927	0	State1	Adamts5
Il18	0	0.444981	0.663	0.295	0	State1	Il18
Adamtsl4	0	0.440111	0.726	0.349	0	State1	Adamtsl4
Fbln5	0	0.435842	0.894	0.639	0	State1	Fbln5
Ackr1	0	0.429525	0.74	0.275	0	State1	Ackr1
Ptgis	0	0.419136	0.838	0.519	0	State1	Ptgis
Tmsb4x	0	0.418047	1	0.996	0	State1	Tmsb4x
Fosl2	0	0.409822	0.875	0.615	0	State1	Fosl2
Ecm1	0	0.403534	0.995	0.969	0	State1	Ecm1
Arhgap20	0	0.402612	0.778	0.452	0	State1	Arhgap20
1700019D03Rik	0	0.399443	0.611	0.183	0	State1	1700019D03Rik
Slc4a4	0	0.393458	0.756	0.43	0	State1	Slc4a4
Kcnk5	0	0.39234	0.712	0.286	0	State1	Kcnk5
Ackr2	0	0.384254	0.59	0.18	0	State1	Ackr2
Pamr1	0	0.380303	0.772	0.415	0	State1	Pamr1
Fgf2	0	0.371266	0.649	0.293	0	State1	Fgf2
Tubb4a	0	0.368794	0.651	0.209	0	State1	Tubb4a
Usp2	0	0.343236	0.833	0.53	0	State1	Usp2
Thbs3	0	0.333036	0.881	0.557	0	State1	Thbs3
Dusp10	0	0.326596	0.788	0.488	0	State1	Dusp10
Gda	0	0.314389	0.779	0.467	0	State1	Gda
D830025C05Rik	0	0.30977	0.807	0.493	0	State1	D830025C05Rik
Nbl1	0	0.30584	0.969	0.828	0	State1	Nbl1
Lamc2	0	0.292039	0.812	0.546	0	State1	Lamc2
Nptx2	0	0.275231	0.681	0.233	0	State1	Nptx2
Fosl1	0	0.274636	0.734	0.425	0	State1	Fosl1
Cmah	4.35589e-307	0.326754	0.656	0.334	8.71177e-304	State1	Cmah
Tiparp	6.00125e-307	0.504783	0.886	0.658	1.20025e-303	State1	Tiparp
Serpine2	2.64648e-302	0.423809	0.847	0.603	5.29296e-299	State1	Serpine2
Clip4	2.77318e-293	0.327709	0.624	0.266	5.54637e-290	State1	Clip4
Rcan1	3.07394e-292	0.304739	0.811	0.523	6.14788e-289	State1	Rcan1
Lgi2	8.06768e-283	0.412439	0.756	0.471	1.61354e-279	State1	Lgi2
Sema3b	7.79539e-275	0.327245	0.625	0.27	1.55908e-271	State1	Sema3b
Sulf2	2.1824e-269	0.366427	0.733	0.443	4.36481e-266	State1	Sulf2
Tmem158	2.84253e-263	0.432236	0.693	0.393	5.68506e-260	State1	Tmem158
Timp3	1.34743e-261	0.309181	0.962	0.803	2.69486e-258	State1	Timp3
Cdkn1a	9.4334e-261	0.455262	0.953	0.82	1.88668e-257	State1	Cdkn1a
Ston2	2.25437e-259	0.328797	0.581	0.235	4.50873e-256	State1	Ston2
Flnb	1.2078e-256	0.367359	0.606	0.232	2.41561e-253	State1	Flnb
Maff	7.60719e-255	0.357654	0.878	0.619	1.52144e-251	State1	Maff
S100a10	9.91159e-254	0.319567	0.998	0.991	1.98232e-250	State1	S100a10
Skil	3.31459e-253	0.261892	0.837	0.522	6.62918e-250	State1	Skil
Bmp2	2.7555e-247	0.291485	0.702	0.42	5.51099e-244	State1	Bmp2
Ptx3	2.31905e-246	0.752309	0.79	0.533	4.63811e-243	State1	Ptx3
Flrt2	1.26475e-241	0.41126	0.746	0.523	2.52949e-238	State1	Flrt2
Csrnp1	6.22358e-238	0.406257	0.932	0.774	1.24472e-234	State1	Csrnp1
Aldh1a3	4.02692e-229	0.620543	0.536	0.141	8.05384e-226	State1	Aldh1a3
Rhou	1.61463e-226	0.35771	0.742	0.516	3.22925e-223	State1	Rhou
Dact1	2.93095e-225	0.373694	0.696	0.41	5.86191e-222	State1	Dact1
Tnfsf9	3.71771e-223	0.275302	0.704	0.407	7.43541e-220	State1	Tnfsf9
Pdpn	5.90863e-221	0.305424	0.85	0.664	1.18173e-217	State1	Pdpn
Itgb7	2.37736e-216	0.648155	0.521	0.154	4.75472e-213	State1	Itgb7
Spsb1	2.61739e-214	0.321212	0.635	0.322	5.23478e-211	State1	Spsb1
Flnc	1.51003e-213	0.331333	0.741	0.508	3.02006e-210	State1	Flnc
Atf3	7.71879e-212	0.495163	0.973	0.888	1.54376e-208	State1	Atf3
Csrp2	1.59078e-205	0.298264	0.921	0.749	3.18156e-202	State1	Csrp2
Ppp2r2b	1.11622e-201	0.293647	0.526	0.151	2.23243e-198	State1	Ppp2r2b
Vegfd	7.17464e-195	0.360665	0.734	0.487	1.43493e-191	State1	Vegfd
Cd24a	1.41328e-189	0.315005	0.492	0.162	2.82655e-186	State1	Cd24a
Osr2	4.44568e-189	0.365866	0.628	0.328	8.89137e-186	State1	Osr2
Clic4	3.19642e-187	0.303172	0.971	0.891	6.39283e-184	State1	Clic4
Gnpnat1	2.8692e-180	0.319316	0.717	0.525	5.7384e-177	State1	Gnpnat1
Nhsl1	4.76824e-179	0.291874	0.544	0.216	9.53649e-176	State1	Nhsl1
Plac8	7.52621e-178	0.372967	0.707	0.424	1.50524e-174	State1	Plac8
Aif1l	3.02882e-177	0.35632	0.56	0.26	6.05764e-174	State1	Aif1l
Adra1b	3.58909e-173	0.269745	0.544	0.249	7.17817e-170	State1	Adra1b
Fgf18	1.19714e-172	0.301678	0.627	0.342	2.39428e-169	State1	Fgf18
Maf	4.07069e-161	0.314448	0.687	0.44	8.14138e-158	State1	Maf
Adora2b	1.70389e-151	0.265937	0.51	0.197	3.40779e-148	State1	Adora2b
Wnt2	1.24333e-144	0.357	0.582	0.339	2.48667e-141	State1	Wnt2
Wnt10b	2.50267e-144	0.329775	0.476	0.085	5.00533e-141	State1	Wnt10b
Ptgs1	2.15811e-143	0.414496	0.561	0.311	4.31622e-140	State1	Ptgs1
Ppa1	7.62827e-139	0.271441	0.81	0.677	1.52565e-135	State1	Ppa1
Nfkb1	1.34246e-138	0.33031	0.888	0.767	2.68492e-135	State1	Nfkb1
Vgll3	1.22665e-124	0.301528	0.653	0.442	2.4533e-121	State1	Vgll3
Pygl	5.66254e-124	0.278088	0.559	0.29	1.13251e-120	State1	Pygl
Sdf2l1	3.03546e-121	0.254937	0.867	0.735	6.07092e-118	State1	Sdf2l1
Eif4e	3.02506e-120	0.329398	0.924	0.822	6.05012e-117	State1	Eif4e
Nr4a1	2.55202e-114	0.280141	0.851	0.682	5.10405e-111	State1	Nr4a1
Klf2	4.50566e-112	0.270882	0.979	0.935	9.01132e-109	State1	Klf2
Mt2	2.18892e-108	0.337271	0.97	0.919	4.37785e-105	State1	Mt2
Gan	7.02522e-96	0.356631	0.547	0.322	1.40504e-92	State1	Gan
Sema3e	1.04687e-94	0.304214	0.466	0.142	2.09373e-91	State1	Sema3e
Nfkbia	5.9584e-94	0.265971	0.975	0.95	1.19168e-90	State1	Nfkbia
Meg3	1.17124e-93	0.285279	0.963	0.893	2.34249e-90	State1	Meg3
Il13ra1	3.01711e-91	0.291911	0.523	0.291	6.03423e-88	State1	Il13ra1
Ier5	4.40868e-91	0.255143	0.962	0.886	8.81737e-88	State1	Ier5
Plk2	4.35152e-88	0.25073	0.565	0.344	8.70304e-85	State1	Plk2
Nov	3.0822e-83	0.318151	0.455	0.179	6.1644e-80	State1	Nov
Prkg2	6.52699e-81	0.313561	0.533	0.313	1.3054e-77	State1	Prkg2
Sytl2	1.42189e-73	0.270162	0.44	0.153	2.84378e-70	State1	Sytl2
Cebpb	7.33993e-70	0.286402	0.989	0.983	1.46799e-66	State1	Cebpb
Ccl2	5.05929e-68	0.35111	0.855	0.72	1.01186e-64	State1	Ccl2
Bmp7	1.22108e-60	0.318188	0.428	0.089	2.44217e-57	State1	Bmp7
Ecscr	1.01807e-54	0.423585	0.449	0.202	2.03614e-51	State1	Ecscr
Cxcl13	4.09263e-53	0.311011	0.764	0.596	8.18527e-50	State1	Cxcl13
Tubb2b	5.9718e-50	0.254179	0.435	0.191	1.19436e-46	State1	Tubb2b
Lgals3	1.71044e-41	0.254201	0.787	0.716	3.42088e-38	State1	Lgals3
Edn1	1.81175e-37	0.35798	0.384	0.121	3.6235e-34	State1	Edn1
Bmp3	5.06409e-27	0.320706	0.382	0.111	1.01282e-23	State1	Bmp3
Has2	2.32702e-20	0.273511	0.421	0.228	4.65404e-17	State1	Has2
Akr1c18	0.00243325	0.459274	0.336	0.09	1	State1	Akr1c18
Cst3	0	1.2304	0.991	0.998	0	State2	Cst3
Mgp	0	1.21848	0.833	0.599	0	State2	Mgp
Inmt	0	1.18042	0.833	0.501	0	State2	Inmt
Gas6	0	0.993886	0.818	0.598	0	State2	Gas6
Fbln1	5.4361e-308	0.945747	0.856	0.697	1.08722e-304	State2	Fbln1
Tgfbi	4.95548e-263	0.910954	0.849	0.708	9.91096e-260	State2	Tgfbi
Cfh	4.01163e-247	0.908883	0.712	0.393	8.02326e-244	State2	Cfh
Cpe	3.92091e-235	0.647507	0.738	0.482	7.84181e-232	State2	Cpe
Fmo2	5.94508e-235	0.869907	0.793	0.549	1.18902e-231	State2	Fmo2
Ltbp4	2.70739e-231	0.69281	0.927	0.837	5.41477e-228	State2	Ltbp4
Igfbp7	9.09679e-231	0.645745	0.972	0.933	1.81936e-227	State2	Igfbp7
Gdf10	1.75653e-218	0.858796	0.794	0.568	3.51306e-215	State2	Gdf10
Apod	1.58835e-210	0.925505	0.866	0.814	3.1767e-207	State2	Apod
Gpnmb	1.33677e-207	0.638382	0.863	0.727	2.67355e-204	State2	Gpnmb
Cygb	2.11758e-207	0.569867	0.943	0.902	4.23516e-204	State2	Cygb
Cd9	1.89006e-200	0.547566	0.897	0.806	3.78012e-197	State2	Cd9
Cxcl12	7.08175e-192	0.894523	0.804	0.711	1.41635e-188	State2	Cxcl12
F3	2.10052e-174	0.677751	0.918	0.868	4.20103e-171	State2	F3
Rbp1	3.05433e-166	0.591904	0.766	0.607	6.10866e-163	State2	Rbp1
Chchd10	3.06229e-165	0.279589	0.636	0.423	6.12457e-162	State2	Chchd10
Gpx3	2.35337e-156	0.556413	0.966	0.987	4.70674e-153	State2	Gpx3
Penk	2.09082e-153	0.605653	0.617	0.35	4.18164e-150	State2	Penk
Vit	3.5182e-143	0.516839	0.609	0.331	7.0364e-140	State2	Vit
C2	4.02656e-140	0.717265	0.774	0.691	8.05311e-137	State2	C2
Cited1	1.8919e-138	0.407718	0.683	0.485	3.78381e-135	State2	Cited1
Bgn	1.18478e-135	0.478762	0.936	0.832	2.36955e-132	State2	Bgn
Prg4	8.39626e-128	0.579612	0.744	0.531	1.67925e-124	State2	Prg4
Igfbp3	1.14262e-124	1.15674	0.77	0.703	2.28523e-121	State2	Igfbp3
Itgbl1	6.97572e-124	0.495669	0.725	0.545	1.39514e-120	State2	Itgbl1
Srpx	2.77089e-122	0.430403	0.858	0.836	5.54179e-119	State2	Srpx
Clec11a	3.67367e-116	0.463879	0.572	0.338	7.34733e-113	State2	Clec11a
Serpina3n	3.95885e-108	0.518694	0.715	0.585	7.91771e-105	State2	Serpina3n
Svep1	2.5205e-107	0.42169	0.795	0.695	5.041e-104	State2	Svep1
Arhgdib	3.66429e-107	0.311003	0.562	0.339	7.32858e-104	State2	Arhgdib
C7	9.01005e-104	0.443127	0.499	0.229	1.80201e-100	State2	C7
Egr1	1.04793e-102	0.324954	0.978	0.989	2.09586e-99	State2	Egr1
Hmcn2	1.92577e-101	0.559418	0.64	0.434	3.85154e-98	State2	Hmcn2
Gadd45g	2.86858e-99	0.53429	0.921	0.894	5.73716e-96	State2	Gadd45g
Sfrp4	2.84314e-90	0.535229	0.675	0.46	5.68628e-87	State2	Sfrp4
Gas1	1.79873e-89	0.391064	0.827	0.786	3.59746e-86	State2	Gas1
Chrdl1	3.22976e-83	0.514312	0.516	0.275	6.45951e-80	State2	Chrdl1
Slco2b1	4.45533e-77	0.304159	0.651	0.506	8.91066e-74	State2	Slco2b1
Zfp36	2.21367e-75	0.321758	0.963	0.97	4.42734e-72	State2	Zfp36
Id3	9.50566e-75	0.391932	0.948	0.952	1.90113e-71	State2	Id3
Fosb	2.32099e-72	0.291352	0.981	0.991	4.64199e-69	State2	Fosb
Cdh13	2.9033e-69	0.258413	0.461	0.239	5.80659e-66	State2	Cdh13
Cp	7.1284e-67	0.364359	0.845	0.808	1.42568e-63	State2	Cp
Cryab	1.75377e-65	0.344662	0.868	0.831	3.50755e-62	State2	Cryab
Meox2	1.70496e-64	0.266316	0.629	0.461	3.40992e-61	State2	Meox2
Rbp4	2.36613e-63	0.603062	0.618	0.485	4.73226e-60	State2	Rbp4
Podn	5.93264e-63	0.313212	0.76	0.686	1.18653e-59	State2	Podn
Spock2	1.26059e-62	0.343012	0.576	0.432	2.52118e-59	State2	Spock2
Mt1	5.14821e-62	0.37073	0.988	0.994	1.02964e-58	State2	Mt1
Nr2f2	1.12665e-60	0.323208	0.565	0.406	2.25329e-57	State2	Nr2f2
Ecm11	7.51745e-60	0.314427	0.959	0.985	1.50349e-56	State2	Ecm1
Pid1	8.77035e-59	0.354927	0.67	0.562	1.75407e-55	State2	Pid1
C4b	5.22604e-57	0.621012	0.759	0.717	1.04521e-53	State2	C4b
Prdx4	5.84486e-56	0.334477	0.827	0.866	1.16897e-52	State2	Prdx4
Fgl2	8.07913e-56	0.454557	0.783	0.707	1.61583e-52	State2	Fgl2
Pdgfrl	1.73075e-53	0.390927	0.654	0.537	3.46151e-50	State2	Pdgfrl
Rasl11a	1.99586e-52	0.279201	0.512	0.344	3.99171e-49	State2	Rasl11a
Ier3	3.33293e-52	0.415355	0.818	0.813	6.66586e-49	State2	Ier3
Gpc3	1.67195e-51	0.319773	0.777	0.747	3.34391e-48	State2	Gpc3
Adm	8.29617e-51	0.485341	0.709	0.61	1.65923e-47	State2	Adm
Ndrg2	3.5838e-50	0.29458	0.619	0.517	7.1676e-47	State2	Ndrg2
Clu	1.57025e-49	0.407594	0.544	0.374	3.14049e-46	State2	Clu
Osr1	1.50261e-47	0.483209	0.632	0.551	3.00521e-44	State2	Osr1
Tspan11	2.40769e-47	0.299007	0.501	0.326	4.81538e-44	State2	Tspan11
Galnt15	5.44116e-46	0.331227	0.703	0.614	1.08823e-42	State2	Galnt15
Socs3	2.64737e-44	0.294599	0.96	0.967	5.29474e-41	State2	Socs3
Icam1	1.23966e-43	0.312963	0.731	0.662	2.47932e-40	State2	Icam1
Thbs31	8.0006e-42	0.260517	0.751	0.669	1.60012e-38	State2	Thbs3
Il6	5.27733e-41	0.371044	0.622	0.473	1.05547e-37	State2	Il6
Agt	1.67995e-39	0.313932	0.51	0.379	3.35989e-36	State2	Agt
Cilp	4.83294e-39	0.795013	0.435	0.262	9.66587e-36	State2	Cilp
Mfap4	5.35616e-39	0.534158	0.445	0.271	1.07123e-35	State2	Mfap4
Ifi207	1.35045e-38	0.267156	0.869	0.888	2.70091e-35	State2	Ifi207
Igf1	5.42295e-38	0.340273	0.586	0.478	1.08459e-34	State2	Igf1
Nrp1	6.92606e-38	0.306229	0.628	0.571	1.38521e-34	State2	Nrp1
Sod3	2.83212e-36	0.272586	0.877	0.905	5.66424e-33	State2	Sod3
Sfrp1	4.97476e-34	0.495646	0.617	0.536	9.94951e-31	State2	Sfrp1
Ces2g	2.02265e-33	0.423711	0.738	0.695	4.0453e-30	State2	Ces2g
Timp1	6.43815e-28	0.327426	0.762	0.697	1.28763e-24	State2	Timp1
Nr4a11	8.76578e-28	0.385359	0.786	0.739	1.75316e-24	State2	Nr4a1
Gem	4.39754e-26	0.273968	0.795	0.804	8.79508e-23	State2	Gem
Pim1	8.06651e-25	0.333196	0.863	0.858	1.6133e-21	State2	Pim1
Nop58	3.47827e-20	0.342894	0.809	0.822	6.95653e-17	State2	Nop58
Lox	2.29259e-17	0.330677	0.698	0.684	4.58517e-14	State2	Lox
Ifitm1	2.31653e-17	0.290754	0.465	0.36	4.63307e-14	State2	Ifitm1
Btg2	2.95324e-15	0.252578	0.888	0.936	5.90647e-12	State2	Btg2
Myc	7.36214e-15	0.299437	0.836	0.831	1.47243e-11	State2	Myc
Myoc	9.24177e-15	0.363352	0.408	0.289	1.84835e-11	State2	Myoc
Mmp3	3.92968e-14	0.452842	0.759	0.745	7.85936e-11	State2	Mmp3
Fxyd6	5.74777e-13	0.330289	0.409	0.282	1.14955e-09	State2	Fxyd6
Ifi203	1.29975e-12	0.274218	0.725	0.695	2.5995e-09	State2	Ifi203
Ctgf	6.15543e-11	0.327257	0.408	0.288	1.23109e-07	State2	Ctgf
Gm42418	8.75761e-10	0.462019	0.903	0.974	1.75152e-06	State2	Gm42418
Cxcl131	1.67409e-09	0.398174	0.6	0.679	3.34818e-06	State2	Cxcl13
Eln	8.37895e-07	0.354234	0.594	0.585	0.00167579	State2	Eln
Thbs4	0.000402834	0.377908	0.254	0.179	0.805668	State2	Thbs4
Col15a1	0	1.67976	0.981	0.721	0	State3	Col15a1
Fabp4	0	1.58774	0.794	0.592	0	State3	Fabp4
Sparcl1	0	1.43144	0.959	0.659	0	State3	Sparcl1
Cxcl14	0	1.4078	0.824	0.686	0	State3	Cxcl14
Col5a3	0	1.32717	0.969	0.637	0	State3	Col5a3
Col4a1	0	1.29762	0.997	0.906	0	State3	Col4a1
Smoc2	0	1.26481	0.973	0.67	0	State3	Smoc2
Col4a2	0	1.21601	0.996	0.826	0	State3	Col4a2
Lum	0	1.20027	0.998	0.884	0	State3	Lum
Col6a3	0	1.18443	0.994	0.932	0	State3	Col6a3
Col6a2	0	1.14921	0.996	0.933	0	State3	Col6a2
Plin2	0	1.1418	0.887	0.648	0	State3	Plin2
Apoe	0	1.13187	0.901	0.654	0	State3	Apoe
Col3a1	0	1.12112	1	0.996	0	State3	Col3a1
Tmem176b	0	1.0995	0.83	0.635	0	State3	Tmem176b
Lpl	0	1.02688	0.996	0.957	0	State3	Lpl
Col6a1	0	0.995196	1	0.975	0	State3	Col6a1
Cpxm1	0	0.966237	0.921	0.679	0	State3	Cpxm1
Dnajb1	0	0.928293	0.939	0.868	0	State3	Dnajb1
Tmem176a	0	0.882773	0.736	0.504	0	State3	Tmem176a
Enpp2	0	0.860476	0.896	0.623	0	State3	Enpp2
Hspg2	0	0.84245	0.99	0.908	0	State3	Hspg2
Cldn15	0	0.812204	0.714	0.469	0	State3	Cldn15
Fbln7	0	0.811057	0.722	0.513	0	State3	Fbln7
Nrep	0	0.792005	0.725	0.487	0	State3	Nrep
Sparc	0	0.791971	1	1	0	State3	Sparc
G0s2	0	0.767495	0.812	0.354	0	State3	G0s2
Spry1	0	0.761064	0.794	0.479	0	State3	Spry1
Thbs1	0	0.759378	0.716	0.588	0	State3	Thbs1
Txnip	0	0.752738	0.931	0.736	0	State3	Txnip
Plpp1	0	0.748142	0.88	0.55	0	State3	Plpp1
Hsd11b1	0	0.745569	0.914	0.785	0	State3	Hsd11b1
Col18a1	0	0.739672	0.836	0.483	0	State3	Col18a1
Steap4	0	0.730965	0.923	0.565	0	State3	Steap4
Ctsk	0	0.719394	0.962	0.774	0	State3	Ctsk
Plod1	0	0.714257	0.891	0.648	0	State3	Plod1
Sh3bgrl3	0	0.71196	0.958	0.788	0	State3	Sh3bgrl3
Anxa5	0	0.708808	0.999	0.96	0	State3	Anxa5
Fscn1	0	0.696186	0.803	0.339	0	State3	Fscn1
Serpinh1	0	0.694488	1	0.996	0	State3	Serpinh1
Mafb	0	0.684424	0.856	0.624	0	State3	Mafb
Bgn1	0	0.684017	0.98	0.771	0	State3	Bgn
Ccl11	0	0.678625	0.978	0.903	0	State3	Ccl11
Bmper	0	0.67716	0.814	0.466	0	State3	Bmper
Ntf3	0	0.670859	0.843	0.634	0	State3	Ntf3
AW112010	0	0.666631	0.91	0.726	0	State3	AW112010
Ier2	0	0.660266	0.988	0.948	0	State3	Ier2
Col5a2	0	0.638776	0.996	0.929	0	State3	Col5a2
Kdelr3	0	0.620319	0.923	0.7	0	State3	Kdelr3
Ppic	0	0.619753	0.97	0.739	0	State3	Ppic
Plvap	0	0.617065	0.83	0.612	0	State3	Plvap
Lgals1	0	0.601689	0.999	0.978	0	State3	Lgals1
Angptl4	0	0.601119	0.746	0.522	0	State3	Angptl4
Jun	0	0.597513	0.999	0.989	0	State3	Jun
Gpm6b	0	0.591349	0.833	0.511	0	State3	Gpm6b
Vcam1	0	0.581392	0.786	0.456	0	State3	Vcam1
Fxyd5	0	0.577155	0.871	0.64	0	State3	Fxyd5
Adgre5	0	0.556402	0.71	0.47	0	State3	Adgre5
Igfbp71	0	0.55611	1	0.904	0	State3	Igfbp7
Nid2	0	0.548473	0.851	0.516	0	State3	Nid2
Tmem119	0	0.53667	0.861	0.622	0	State3	Tmem119
Meox1	0	0.532538	0.606	0.399	0	State3	Meox1
Cav1	0	0.528072	0.876	0.692	0	State3	Cav1
Col1a2	0	0.51793	1	0.999	0	State3	Col1a2
Adam23	0	0.496064	0.842	0.59	0	State3	Adam23
Col1a1	0	0.495182	1	0.996	0	State3	Col1a1
Cp1	0	0.482063	0.949	0.728	0	State3	Cp
Pparg	0	0.477907	0.723	0.538	0	State3	Pparg
Ctsh	0	0.475472	0.979	0.905	0	State3	Ctsh
Ctsc	0	0.46847	0.676	0.449	0	State3	Ctsc
Fkbp10	0	0.463117	0.902	0.675	0	State3	Fkbp10
Col5a1	0	0.462469	0.985	0.938	0	State3	Col5a1
Mme	0	0.454233	0.755	0.466	0	State3	Mme
Slfn5	0	0.430639	0.969	0.902	0	State3	Slfn5
2021-09-04	0	0.426222	0.639	0.384	0	State3	2021-09-04
C1qtnf6	0	0.4241	0.847	0.595	0	State3	C1qtnf6
Lgals3bp	0	0.411	0.94	0.863	0	State3	Lgals3bp
Mast4	0	0.405923	0.817	0.581	0	State3	Mast4
Adh1	0	0.405147	0.735	0.485	0	State3	Adh1
2021-09-11	0	0.404311	0.79	0.521	0	State3	2021-09-11
Ly6e	0	0.395057	0.992	0.955	0	State3	Ly6e
Podn1	0	0.393118	0.884	0.583	0	State3	Podn
Nr1h3	0	0.390386	0.725	0.47	0	State3	Nr1h3
Slc9a3r2	0	0.389589	0.652	0.371	0	State3	Slc9a3r2
Enpep	0	0.389321	0.72	0.445	0	State3	Enpep
Cygb1	0	0.388652	0.985	0.862	0	State3	Cygb
Htra1	0	0.388186	0.992	0.977	0	State3	Htra1
F31	0	0.385463	0.958	0.826	0	State3	F3
Ckap4	0	0.380499	0.933	0.801	0	State3	Ckap4
Maged2	0	0.375322	0.724	0.466	0	State3	Maged2
S100a6	0	0.370134	1	1	0	State3	S100a6
Adam19	0	0.369384	0.765	0.591	0	State3	Adam19
Fam198b	0	0.368082	0.918	0.787	0	State3	Fam198b
Cyp1b1	0	0.367844	0.765	0.506	0	State3	Cyp1b1
Jup	0	0.363498	0.746	0.618	0	State3	Jup
Srpx1	0	0.360343	0.958	0.765	0	State3	Srpx
Frmd4a	0	0.360333	0.687	0.53	0	State3	Frmd4a
Col27a1	0	0.352748	0.628	0.469	0	State3	Col27a1
Mmp19	0	0.351818	0.798	0.61	0	State3	Mmp19
Lifr	0	0.33744	0.713	0.489	0	State3	Lifr
Gsn	0	0.332088	1	1	0	State3	Gsn
Eps8	0	0.326053	0.706	0.526	0	State3	Eps8
Gnb4	0	0.322818	0.707	0.405	0	State3	Gnb4
Traf4	0	0.321297	0.6	0.445	0	State3	Traf4
Gng11	0	0.307279	0.807	0.544	0	State3	Gng11
Fam49a	0	0.29773	0.609	0.42	0	State3	Fam49a
Csgalnact1	0	0.292481	0.552	0.358	0	State3	Csgalnact1
C1qtnf12	0	0.28763	0.637	0.378	0	State3	C1qtnf12
Limd2	0	0.263504	0.537	0.333	0	State3	Limd2
H2-Q7	5.14558e-308	0.617634	0.759	0.676	1.02912e-304	State3	H2-Q7
Jade1	6.86484e-307	0.270384	0.665	0.426	1.37297e-303	State3	Jade1
Hrct1	5.35599e-299	0.262435	0.556	0.38	1.0712e-295	State3	Hrct1
Ggt5	6.70527e-291	0.332755	0.774	0.554	1.34105e-287	State3	Ggt5
Angptl1	5.81079e-289	0.413976	0.808	0.619	1.16216e-285	State3	Angptl1
S100a1	1.72339e-286	0.406669	0.825	0.705	3.44677e-283	State3	S100a1
Rcn3	9.77416e-285	0.340698	0.973	0.883	1.95483e-281	State3	Rcn3
Srm	3.96932e-284	0.343737	0.879	0.776	7.93864e-281	State3	Srm
Crispld2	6.09813e-283	0.526776	0.618	0.419	1.21963e-279	State3	Crispld2
Ndufa4l2	3.87804e-282	0.495602	0.575	0.427	7.75608e-279	State3	Ndufa4l2
Mmp31	7.25042e-280	0.736573	0.799	0.715	1.45008e-276	State3	Mmp3
Adam12	3.9816e-276	0.384818	0.592	0.478	7.9632e-273	State3	Adam12
Actb	1.79069e-274	0.293547	1	0.998	3.58138e-271	State3	Actb
Tuba1a	2.74486e-274	0.395649	0.996	0.974	5.48972e-271	State3	Tuba1a
Ubc	3.65924e-273	0.425644	0.999	0.995	7.31848e-270	State3	Ubc
Phlda3	3.69405e-263	0.294098	0.691	0.479	7.38809e-260	State3	Phlda3
Hspa1b	2.16383e-258	0.538618	0.676	0.46	4.32766e-255	State3	Hspa1b
Fdxr	4.35469e-258	0.291346	0.598	0.468	8.70938e-255	State3	Fdxr
Adamts12	4.18796e-256	0.301733	0.698	0.543	8.37593e-253	State3	Adamts12
Jund	9.77964e-256	0.398427	0.999	0.997	1.95593e-252	State3	Jund
Olfml3	2.34491e-252	0.333428	0.783	0.579	4.68981e-249	State3	Olfml3
Mif	4.38504e-249	0.332423	0.917	0.811	8.77008e-246	State3	Mif
Emilin1	1.57358e-246	0.260639	0.719	0.556	3.14716e-243	State3	Emilin1
Fap	5.1237e-246	0.264744	0.764	0.525	1.02474e-242	State3	Fap
Aoc3	1.30263e-245	0.348929	0.767	0.67	2.60527e-242	State3	Aoc3
Cmbl	4.54446e-242	0.275028	0.475	0.339	9.08893e-239	State3	Cmbl
Fos	2.44892e-241	0.364308	0.997	0.98	4.89784e-238	State3	Fos
Gm26802	2.00495e-240	0.290726	0.509	0.338	4.0099e-237	State3	Gm26802
Olfm2	4.41851e-235	0.369677	0.427	0.247	8.83702e-232	State3	Olfm2
Fkbp11	2.39998e-233	0.312293	0.721	0.607	4.79996e-230	State3	Fkbp11
Gpx7	3.72175e-233	0.306551	0.857	0.676	7.44349e-230	State3	Gpx7
St6galnac2	6.95765e-227	0.318132	0.545	0.455	1.39153e-223	State3	St6galnac2
H2-Q10	4.11861e-223	0.328374	0.472	0.383	8.23722e-220	State3	H2-Q10
Mndal	8.73685e-222	0.252261	0.747	0.52	1.74737e-218	State3	Mndal
Ptgir	5.97517e-220	0.253041	0.51	0.358	1.19503e-216	State3	Ptgir
Tm4sf1	1.21526e-219	0.283868	0.677	0.505	2.43053e-216	State3	Tm4sf1
Id1	1.82284e-219	0.462023	0.588	0.462	3.64569e-216	State3	Id1
Zfp361	1.66066e-214	0.349548	0.987	0.956	3.32133e-211	State3	Zfp36
H2-Q4	7.66029e-213	0.373756	0.943	0.893	1.53206e-209	State3	H2-Q4
Lgmn	6.31237e-211	0.282247	0.828	0.748	1.26247e-207	State3	Lgmn
Btg1	6.51205e-210	0.325259	0.961	0.898	1.30241e-206	State3	Btg1
Serpine1	2.97773e-206	0.461322	0.631	0.52	5.95545e-203	State3	Serpine1
Sc5d	4.38682e-198	0.26522	0.656	0.58	8.77364e-195	State3	Sc5d
Hspa1a	1.2638e-193	0.947986	0.808	0.677	2.5276e-190	State3	Hspa1a
Tubb5	6.06054e-183	0.290819	0.963	0.889	1.21211e-179	State3	Tubb5
Mdk	4.4589e-180	0.282049	0.509	0.418	8.91779e-177	State3	Mdk
Cxcl9	2.226e-178	1.19825	0.601	0.547	4.452e-175	State3	Cxcl9
H2-K1	4.77081e-166	0.302025	0.999	0.995	9.54163e-163	State3	H2-K1
Mfap2	1.91341e-163	0.257265	0.743	0.569	3.82681e-160	State3	Mfap2
Cstb	5.43759e-161	0.258682	0.963	0.916	1.08752e-157	State3	Cstb
Hsph1	5.00243e-159	0.253533	0.658	0.519	1.00049e-155	State3	Hsph1
Dclk1	5.2294e-149	0.257815	0.794	0.672	1.04588e-145	State3	Dclk1
Col4a4	1.4288e-147	0.313759	0.645	0.616	2.85759e-144	State3	Col4a4
S100a4	5.82425e-138	0.563499	0.646	0.597	1.16485e-134	State3	S100a4
Sgk1	3.53616e-133	0.293051	0.876	0.835	7.07232e-130	State3	Sgk1
H2-Q6	3.85359e-131	0.433607	0.676	0.667	7.70718e-128	State3	H2-Q6
H1f0	6.95747e-130	0.253331	0.782	0.692	1.39149e-126	State3	H1f0
Oaf	4.7824e-129	0.254691	0.963	0.905	9.56481e-126	State3	Oaf
Klf6	1.37158e-128	0.277588	0.983	0.94	2.74316e-125	State3	Klf6
Lsamp	1.46317e-127	0.303805	0.597	0.56	2.92634e-124	State3	Lsamp
Hmgcs1	2.75616e-124	0.333244	0.626	0.584	5.51232e-121	State3	Hmgcs1
Gsta3	9.38742e-119	0.346452	0.608	0.562	1.87748e-115	State3	Gsta3
Cxcl1	4.34063e-116	0.328421	0.949	0.915	8.68125e-113	State3	Cxcl1
Vwa1	2.94253e-115	0.330471	0.559	0.517	5.88505e-112	State3	Vwa1
Lypd1	4.23308e-114	0.286559	0.428	0.366	8.46616e-111	State3	Lypd1
Postn	2.62288e-109	0.282917	0.526	0.418	5.24576e-106	State3	Postn
Gsc	2.83457e-107	0.280269	0.465	0.432	5.66915e-104	State3	Gsc
Phlda1	1.7236e-97	0.296355	0.935	0.87	3.4472e-94	State3	Phlda1
Dusp1	9.86617e-97	0.257866	0.973	0.925	1.97323e-93	State3	Dusp1
Fdps	2.00346e-95	0.259029	0.576	0.56	4.00691e-92	State3	Fdps
Arc	9.92413e-88	0.536643	0.502	0.536	1.98483e-84	State3	Arc
Icam11	1.25287e-86	0.295219	0.685	0.67	2.50574e-83	State3	Icam1
Fst	2.52696e-81	0.25173	0.762	0.659	5.05392e-78	State3	Fst
Ifit3	2.27682e-75	0.422868	0.501	0.489	4.55364e-72	State3	Ifit3
Cd36	7.96618e-61	0.343548	0.379	0.38	1.59324e-57	State3	Cd36
Iigp1	1.85407e-35	0.424785	0.735	0.778	3.70815e-32	State3	Iigp1
Gm13889	9.45802e-24	0.303221	0.403	0.477	1.8916e-20	State3	Gm13889
Cxcl10	2.96625e-22	0.553695	0.649	0.705	5.93251e-19	State3	Cxcl10
Isg15	9.77716e-13	0.319552	0.659	0.739	1.95543e-09	State3	Isg15
Car3	2.34728e-11	0.397035	0.207	0.303	4.69456e-08	State3	Car3
Gdf15	2.31613e-10	0.292101	0.406	0.5	4.63226e-07	State3	Gdf15
