# Supplementary material for: Triiodothyronine (T3) promotes brown fat hyperplasia via thyroid hormone receptor α mediated adipocyte progenitor cell proliferation
Source: Nat Commun. 2022 Jun 13;13:3394. doi: 10.1038/s41467-022-31154-1 (PMC9192766; doi:10.1038/s41467-022-31154-1)
Supplement: Supplementary file 8 — Supplementary Data 5 [file 41467_2022_31154_MOESM8_ESM.xlsx]

## Sheet: Supplementary Data 5
ID	Description	GeneRatio	BgRatio	pvalue	p.adjust	qvalue	geneID	Count
GO:0006091	generation of precursor metabolites and energy	42/680	400/23328	8e-13	5.5e-10	3.67e-10	Cyb561/Idh1/Zbtb20/Cox6a1/Cox5a/Mif/Uqcrq/Eif6/Hk2/Pgk1/Hsd11b1/Cbfa2t3/Slc1a3/Ldha/Cycs/Chchd10/Myc/Sod2/Atp5b/Ndufs4/Trp53/Tkt/Cox4i1/Cyc1/Stat3/Pgd/Vcp/Atp5d/Irs2/Atp5a1/Mtch2/Ppp1ca/Ndufb6/Cat/Sdhb/Aldoa/Nop53/Bax/Pgam1/Mdh2/Nupr1/C1qtnf2	42
GO:0016032	viral process	34/680	309/23328	3.51e-11	1.69e-08	1.13e-08	Ifitm3/Cav1/P4hb/Bst2/Hspa8/Pfn1/Spcs1/Cfl1/Pabpc1/Zc3h12a/Isg15/Gsn/Ppib/Myc/Oasl2/Vcam1/Stat1/Etf1/Pcbp1/Banf1/Ddb1/Chmp4b/Trp53/Eif3b/Zfp36/Vcp/Psmc3/Zbp1/Rsad2/Hsp90ab1/Ddx3x/Bax/Ptx3/Ifitm1	34
GO:0090132	epithelium migration	33/680	297/23328	5.27e-11	2.11e-08	1.41e-08	Calr/Cd63/Lgmn/Loxl2/Pparg/Thbs1/Enpp2/Pfn1/Jup/Map2k3/Ets1/Hmox1/Rin2/Bmper/Grn/Egr3/Zc3h12a/Plxnd1/Serpine1/Smoc2/Rhob/Atp5b/Dusp10/Gadd45a/Serpinf1/Rgcc/Sox9/Strap/Ctsh/Atp5a1/Glul/Gpx1/Spred1	33
GO:0010632	regulation of epithelial cell migration	29/680	235/23328	6.3e-11	2.17e-08	1.45e-08	Calr/Cd63/Lgmn/Pparg/Thbs1/Enpp2/Pfn1/Jup/Map2k3/Ets1/Hmox1/Rin2/Bmper/Grn/Zc3h12a/Serpine1/Smoc2/Rhob/Atp5b/Dusp10/Gadd45a/Serpinf1/Rgcc/Sox9/Strap/Ctsh/Atp5a1/Glul/Spred1	29
GO:0071216	cellular response to biotic stimulus	33/680	320/23328	3.77e-10	7.99e-08	5.32e-08	B2m/Trib1/Sbno2/Cxcl1/Gbp2/Ccl2/Mif/Hspa5/Zc3h12a/Cxcl16/Nr1h3/Cxcl9/Cxcl10/Serpine1/Nfkb1/Stat1/Myd88/Pde4b/Cebpb/Nfkbib/Litaf/Ncl/Trp53/Zfp36/Bcl10/Nfkbia/Lbp/Ppp1r15b/Arid5a/Selenos/Cd36/Cxcl2/Cxcl5	33
GO:1904018	positive regulation of vasculature development	26/680	208/23328	4.64e-10	9.32e-08	6.21e-08	F3/Thbs1/Adam12/Jup/Ets1/Hmox1/Rin2/Mydgf/Bmper/S100a1/Grn/Hk2/Zc3h12a/Jak1/Serpine1/Sod2/Btg1/Smoc2/Tnfrsf1a/Rhob/Egr1/Stat3/Nras/Ctsh/Eng/Ccl11	26
GO:0032103	positive regulation of response to external stimulus	38/680	418/23328	6.83e-10	1.22e-07	8.12e-08	Cxcl14/Ntf3/Calr/Ldlr/Aoc3/Fabp4/Lgmn/Cxcl1/Ctsc/Ccl2/Thbs1/Irgm1/Mif/Ets1/Grn/Nfkbiz/Ankrd17/Cxcl10/Serpine1/Rab34/Myd88/Cebpb/Smoc2/Ddt/Tnfrsf1a/Il34/C1qbp/Irf7/Stat3/Nfkbia/H2-M3/Lbp/Ace/Cd81/Ndel1/Zbp1/Pdgfrb/Nupr1	38
GO:0030595	leukocyte chemotaxis	26/680	219/23328	1.43e-09	2.2e-07	1.47e-07	Cxcl14/Dpep1/Calr/Ccl8/Lgmn/Cxcl1/Ccl2/Thbs1/Mif/Ccl7/Cxcl16/Ppib/Cxcl9/Cxcl10/Serpine1/Pde4b/Ddt/Il34/Rpl13a/C1qbp/Gbf1/Lbp/Mpp1/Cxcl2/Cxcl5/Ccl11	26
GO:0072593	reactive oxygen species metabolic process	30/680	292/23328	2.6e-09	3.58e-07	2.39e-07	Por/Eif5a/Cav1/Cxcl1/Txnrd1/Thbs1/Esr1/Eif6/Mmp3/Hk2/Tspo/Zc3h12a/Cycs/Atp5g1/Sod2/Birc3/Shc1/Ndufs4/Trp53/Gadd45a/Gbf1/Stat3/H2-M3/Gpx1/Cat/Selenos/Pdgfrb/Cd36/Cdkn1a/Ptx3	30
GO:0035966	response to topologically incorrect protein	20/680	141/23328	5.29e-09	6.53e-07	4.36e-07	Calr/Manf/Thbs1/Pdia6/Hspa5/Hspa8/Atf4/Serp1/Bag3/Sdf2l1/Atf6/Aup1/Hspa9/Derl1/Cops5/Vcp/Dnajc3/Selenos/Canx/Bax	20
GO:0043903	regulation of symbiotic process	25/680	218/23328	6.05e-09	6.77e-07	4.52e-07	Ifitm3/Cav1/P4hb/Cxcl1/Bst2/Hspa8/Pfn1/Cfl1/Pabpc1/Zc3h12a/Isg15/Gsn/Ppib/Oasl2/Stat1/Banf1/Ddb1/Chmp4b/Zfp36/Psmc3/Rsad2/Ddx3x/Cxcl5/Ptx3/Ifitm1	25
GO:0062012	regulation of small molecule metabolic process	33/680	358/23328	6.51e-09	6.96e-07	4.64e-07	Por/C1qtnf1/Zbtb20/Ldlr/Cav1/Dbi/Pparg/Mif/Eif6/Srebf2/P2ry1/Cbfa2t3/Fdps/Nr1h3/Myc/Nfkb1/Ddb1/Egr1/Trp53/Midn/Stat3/Ranbp2/Vcp/Insig1/Sox9/Irs2/Nr3c1/Mtch2/Ppp1ca/Scp2/Pgam1/Nupr1/C1qtnf2	33
GO:0097529	myeloid leukocyte migration	25/680	219/23328	6.64e-09	6.96e-07	4.64e-07	Dpep1/Ccl8/Lgmn/Cxcl1/Ccl2/Thbs1/Mif/Ccl7/Ppib/Cxcl9/Cxcl10/Serpine1/Myd88/Pde4b/Ddt/Il34/Rpl13a/C1qbp/Gbf1/Lbp/Cd81/Mpp1/Cxcl2/Cxcl5/Ccl11	25
GO:0050673	epithelial cell proliferation	37/680	438/23328	8.4e-09	8.25e-07	5.5e-07	Htra1/Klf9/B2m/Cav1/F3/Ccl2/Loxl2/Pparg/Thbs1/Esr1/Hmox1/Mydgf/Bmper/Grn/Egr3/Myc/Stat1/Cebpb/Dusp10/Serpinf1/Nme1/Zfp36/Stat3/Rgcc/Sox9/Cnmd/Strap/Nras/Id1/Atp5a1/Glul/Gpx1/Eng/Bax/Nupr1/Id2/Ccl11	37
GO:0001819	positive regulation of cytokine production	37/680	449/23328	1.62e-08	1.39e-06	9.27e-07	B2m/Zbtb20/F3/Ccl2/Thbs1/Mif/Atf4/Bcl3/Casp4/Ifih1/Ankrd17/Serpine1/Stat1/Myd88/Pde4b/Cebpb/Ncl/Ddt/Tnfrsf1a/Ddx21/Egr1/C1qbp/Irf7/Stat3/Bcl10/Rgcc/H2-M3/Lbp/Nras/Cd81/Rsad2/Arid5a/Ddx3x/Nop53/Cd36/Heg1/Lum	37
GO:0051235	maintenance of location	30/680	320/23328	2.17e-08	1.68e-06	1.12e-06	Thy1/Cav1/Dbi/Pparg/Hspa5/Sqle/Ftl1/Pfn1/Plin2/Kdelr3/Srebf2/Hk2/Tspo/Zc3h12a/Chchd10/Nr1h3/Gsn/Cxcl10/Gsto1/Nfkbib/Aup1/Hnrnpu/Nrip1/Kdelr2/Nfkbia/Insig1/Twf1/Os9/Cd36/Bax	30
GO:0006979	response to oxidative stress	34/680	409/23328	5.02e-08	3.18e-06	2.12e-06	Rack1/Idh1/P4hb/Txnrd1/Thbs1/Kdm6b/Atf4/Atp2a2/Hmox1/Cst3/Mmp3/Cfl1/Gpx4/Psap/Gclm/Zc3h12a/Srxn1/Sod2/Nfkb1/Rbpms/Rhob/Akr1b3/Trp53/Cygb/Ppp1r15b/Htra2/Psmb5/Mcl1/Gpx1/Cat/Selenos/Pdgfrb/Cd36/Rcan1	34
GO:0006413	translational initiation	16/680	104/23328	5.59e-08	3.36e-06	2.24e-06	Eif4g3/Eif4a1/Eif6/Eif4g1/Alkbh1/Eif1a/Eif5/Eif4e/Rpl13a/Eif3b/Dnajc3/Eif2s2/Ppp1r15b/Eif3c/Eif4ebp1/Ddx3x	16
GO:0010876	lipid localization	34/680	413/23328	6.35e-08	3.77e-06	2.52e-06	C1qtnf1/Ldlr/Cav1/Fabp4/Dbi/Npc2/Pparg/Thbs1/Mif/Sqle/Hdlbp/Plin2/Srebf2/Eprs/Psap/Tspo/Zc3h12a/Slc2a1/Nr1h3/Lamtor1/Aup1/Lima1/Nrip1/Ptges/Abcc4/Nfkbia/Pitpna/Lbp/Ace/Irs2/Scarb2/Cd36/Scp2/Rbp4	34
GO:0032507	maintenance of protein location in cell	13/680	68/23328	7.03e-08	4.03e-06	2.69e-06	Cav1/Hspa5/Pfn1/Kdelr3/Hk2/Tspo/Chchd10/Gsn/Hnrnpu/Kdelr2/Insig1/Twf1/Os9	13
GO:0002697	regulation of immune effector process	35/680	440/23328	9.45e-08	5.17e-06	3.45e-06	Htra1/H2-K1/H2-Q7/B2m/H2-D1/H2-Q6/Cxcl1/Ccl2/Mif/Loxl3/H2-Q4/Hspa8/Hmox1/Tap1/Ighm/Grn/H2-Q10/Nfkbiz/Zc3h12a/H2-T22/Ankrd17/Stat1/Ddx21/Dusp10/C1qbp/H2-M3/Lbp/Cd81/Rsad2/Arid5a/Nop53/Cd36/Pnp/Cxcl5/Rbp4	35
GO:0009615	response to virus	27/680	286/23328	9.51e-08	5.17e-06	3.45e-06	Htra1/Ifitm3/Bst2/Rtp4/Bcl3/Zc3h12a/Isg15/Ifih1/Cxcl9/Ankrd17/Oasl2/Cxcl10/Stat1/Myd88/Aup1/Ifit1/Ddx21/C1qbp/Gbf1/Irf7/Arf1/Ifit3/Zbp1/Rsad2/Ddx3x/Nop53/Ifitm1	27
GO:0006119	oxidative phosphorylation	16/680	108/23328	9.62e-08	5.17e-06	3.45e-06	Cox6a1/Cox5a/Uqcrq/Pgk1/Cycs/Chchd10/Myc/Atp5b/Cox4i1/Cyc1/Vcp/Atp5d/Atp5a1/Mtch2/Ndufb6/Nupr1	16
GO:0031647	regulation of protein stability	27/680	287/23328	1.02e-07	5.4e-06	3.6e-06	Calr/Rpl5/Pim1/Lmna/Hspa8/Pfn1/Usp2/Grn/Bag3/Tcp1/Gsn/Ppib/Dad1/P3h1/Senp2/Trp53/Derl1/Cct3/Ctsh/Id1/Cd81/Mdm2/Cct5/Cct2/Hsp90ab1/Nop53/Tbrg1	27
GO:0001909	leukocyte mediated cytotoxicity	18/680	141/23328	1.59e-07	7.75e-06	5.17e-06	H2-K1/H2-Q7/B2m/H2-D1/H2-Q6/Cxcl1/Ctsc/Ccl2/H2-Q4/Hspa8/Tap1/H2-Q10/H2-T22/H2-M3/Ctsh/Rnf19b/Pnp/Cxcl5	18
GO:0031349	positive regulation of defense response	26/680	278/23328	1.97e-07	9.05e-06	6.03e-06	Ldlr/Aoc3/Fabp4/Cxcl1/Ctsc/Irgm1/Mif/Ets1/Grn/Nfkbiz/Ankrd17/Serpine1/Rab34/Myd88/Cebpb/Ddt/Tnfrsf1a/Irf7/Stat3/Nfkbia/H2-M3/Lbp/Ace/Cd81/Zbp1/Nupr1	26
GO:0002683	negative regulation of immune system process	35/680	462/23328	3.05e-07	1.31e-05	8.75e-06	Thy1/Htra1/Ldlr/Trib1/Pparg/Thbs1/Mif/Loxl3/Hmox1/Tmem176b/Tap1/Grn/Tmem176a/Gpnmb/Zc3h12a/Klf13/Nr1h3/Myc/Cebpb/Mafb/Ddt/Dusp10/Hspa9/Nme1/C1qbp/Zfp36/Bcl10/Nfkbia/H2-M3/Sox9/Socs1/Gpx1/Selenos/Psmb4/Id2	35
GO:0019883	antigen processing and presentation of endogenous antigen	10/680	44/23328	4.2e-07	1.69e-05	1.12e-05	H2-K1/H2-Q7/B2m/H2-D1/H2-Q6/H2-Q4/Tap1/H2-Q10/H2-T22/H2-M3	10
GO:2000146	negative regulation of cell motility	26/680	291/23328	4.8e-07	1.88e-05	1.25e-05	Thy1/Dpep1/Calr/Cd63/Trib1/Timp1/Pparg/Thbs1/Mif/Gm266/Jup/Clic4/Cfl1/Serpine1/Ddt/Rhob/Srgap1/Dusp10/Gadd45a/Serpinf1/Stat3/Rgcc/Cygb/Strap/Eng/Spred1	26
GO:0009895	negative regulation of catabolic process	27/680	311/23328	5.12e-07	1.99e-05	1.33e-05	Rpl5/Noct/Dbi/Timp1/Hmox1/Cst3/Cyp51/Pabpc1/Tspo/Cbfa2t3/Myd88/Eif4g1/Hnrnpu/Chmp4b/Trp53/Ube2j1/Zfp36/Stat3/Sf3b3/Htra2/Os9/Mcl1/Mtch2/Hsp90ab1/Sec22b/Nop53/Nupr1	27
GO:0030968	endoplasmic reticulum unfolded protein response	12/680	68/23328	5.59e-07	2.09e-05	1.39e-05	Calr/Pdia6/Hspa5/Atf4/Serp1/Atf6/Derl1/Cops5/Dnajc3/Selenos/Canx/Bax	12
GO:0031341	regulation of cell killing	16/680	126/23328	8.3e-07	2.88e-05	1.92e-05	H2-K1/H2-Q7/B2m/H2-D1/H2-Q6/Cxcl1/Ccl2/H2-Q4/Hspa8/Tap1/H2-Q10/H2-T22/H2-M3/Hsp90ab1/Pnp/Cxcl5	16
GO:0048193	Golgi vesicle transport	24/680	268/23328	1.26e-06	4.13e-05	2.76e-05	Rack1/Sec13/Kdelr3/Sec24a/Tmed9/Copb2/Rab34/Kdelr2/Lman1/Yif1a/Gbf1/Sar1a/Sec31a/Vcp/Arf1/Insig1/Yif1b/Tmed5/Copb1/Cope/Copg1/Sec22b/Yipf5/Arl1	24
GO:0040013	negative regulation of locomotion	27/680	326/23328	1.28e-06	4.14e-05	2.76e-05	Thy1/Dpep1/Calr/Cd63/Trib1/Timp1/Pparg/Thbs1/Mif/Gm266/Jup/Clic4/Cfl1/Serpine1/Ddt/Rhob/Srgap1/Dusp10/Gadd45a/Serpinf1/Stat3/Rgcc/Cygb/Strap/Eng/Spred1/Ryk	27
GO:0002475	antigen processing and presentation via MHC class Ib	9/680	39/23328	1.4e-06	4.4e-05	2.94e-05	H2-K1/H2-Q7/B2m/H2-D1/H2-Q6/H2-Q4/H2-Q10/H2-T22/H2-M3	9
GO:0045646	regulation of erythrocyte differentiation	10/680	50/23328	1.49e-06	4.62e-05	3.08e-05	B2m/Ets1/Klf13/Isg15/Stat1/Mafb/Hspa9/Zfp36/Stat3/Id2	10
GO:1901615	organic hydroxy compound metabolic process	35/680	498/23328	1.73e-06	5.28e-05	3.52e-05	Ly6e/Por/Idh1/Ldlr/Npc2/Plpp1/Sqle/Hdlbp/Sc5d/Srebf2/Cyp51/P2ry1/Fdps/Ldha/Msmo1/Hsd17b7/Hmgcs1/Nfkb1/Cyp26b1/Cited1/Ddt/Lima1/Akr1b3/Ndufs4/Trp53/Itpkc/Fdxr/Insig1/Acaa1a/Gde1/Lipa/Mtch2/Cat/Scp2/Rbp4	35
GO:0006984	ER-nucleus signaling pathway	9/680	40/23328	1.75e-06	5.28e-05	3.52e-05	Hspa5/Atf4/Atp2a2/Srebf2/Atf6/Trp53/Insig1/Ppp1r15b/Selenos	9
GO:0033002	muscle cell proliferation	22/680	236/23328	1.79e-06	5.36e-05	3.57e-05	Cav1/Trib1/Pim1/Pparg/Thbs1/Esr1/Hmox1/Myc/Sod2/Stat1/Myd88/Shc1/Egr1/Akr1b3/Trp53/Abcc4/Stat3/Mdm2/Pdgfrb/Id2/Cdkn1a/Rbp4	22
GO:0071496	cellular response to external stimulus	24/680	280/23328	2.73e-06	7.77e-05	5.18e-05	Cav1/Pim1/Atp1a2/Fosl1/Hspa5/Atf4/Srebf2/Bag3/Zc3h12a/Ldha/Slc2a1/Higd1a/Atp1a1/Fads1/Vcam1/Pdia3/Eif4g1/Angptl4/Trp53/Sipa1/Sox9/Map1lc3a/Glul/Cdkn1a	24
GO:1903706	regulation of hemopoiesis	31/680	424/23328	3.02e-06	8.41e-05	5.61e-05	B2m/Trib1/Pim1/Cxcl1/Loxl3/Ets1/Tmem176b/Eif6/Tmem176a/Egr3/Nfkbiz/Zc3h12a/Klf13/Isg15/Myc/Stat1/Cebpb/Cyp26b1/Mafb/Il34/Dusp10/Hspa9/Nme1/Zfp36/Stat3/Nfkbia/H2-M3/Ace/Socs1/Id2/Pnp	31
GO:1903578	regulation of ATP metabolic process	13/680	96/23328	4.28e-06	0.000113295	7.55e-05	Zbtb20/Mif/Eif6/Pgk1/Tspo/Cbfa2t3/Myc/Trp53/Stat3/Vcp/Mtch2/Pgam1/Nupr1	13
GO:0071559	response to transforming growth factor beta	20/680	212/23328	4.37e-06	0.000114344	7.62e-05	Htra1/Cav1/Col4a2/Ccl2/Thbs1/Hspa5/Nrep/Serpine1/Cited1/Ltbp4/Trp53/Sox9/Spry1/Strap/Nr3c1/Hsp90ab1/Eng/Spred1/Glg1/Vasn	20
GO:0051098	regulation of binding	29/680	390/23328	4.52e-06	0.000117714	7.85e-05	B2m/Rack1/Cav1/Pparg/Atp2a2/Hmox1/P2ry1/Ppp2ca/Cycs/Plxnd1/Myc/Ppp3ca/Eif4g1/Dot1l/Ran/Senp2/Nme1/Edf1/Derl1/Ace/H1f0/Id1/Csnk1a1/Cthrc1/Hsp90ab1/Eif3c/Bax/Id2/Cdkn1a	29
GO:0032922	circadian regulation of gene expression	11/680	70/23328	5.4e-06	0.000135402	9.03e-05	Noct/Atf4/Usp2/Bhlhe40/Hnrnpu/Egr1/Nrip1/Id1/Ppp1ca/Top1/Id2	11
GO:1905952	regulation of lipid localization	17/680	165/23328	7.03e-06	0.000170919	0.000113941	C1qtnf1/Cav1/Dbi/Pparg/Thbs1/Mif/Plin2/Srebf2/Eprs/Zc3h12a/Nr1h3/Lamtor1/Ptges/Nfkbia/Irs2/Cd36/Scp2	17
GO:0009991	response to extracellular stimulus	28/680	378/23328	7.08e-06	0.000171226	0.000114146	Ldlr/Pim1/Noct/Pparg/Fosl1/Hspa5/Atf4/Srebf2/Zc3h12a/Ldha/Slc2a1/Higd1a/Fads1/Sod2/Vcam1/Stat1/Pdia3/Eif4g1/Angptl4/Trp53/Sipa1/Zfp36/Gdf15/Bcl10/Map1lc3a/Glul/Eif4ebp1/Cdkn1a	28
GO:0048002	antigen processing and presentation of peptide antigen	11/680	72/23328	7.15e-06	0.000172225	0.000114811	H2-K1/H2-Q7/Calr/B2m/H2-D1/H2-Q6/H2-Q4/Tap1/H2-Q10/H2-T22/H2-M3	11
GO:0051607	defense response to virus	21/680	239/23328	7.73e-06	0.000184376	0.000122912	Htra1/Ifitm3/Bst2/Rtp4/Zc3h12a/Isg15/Ifih1/Cxcl9/Ankrd17/Oasl2/Cxcl10/Stat1/Ifit1/Ddx21/C1qbp/Irf7/Ifit3/Zbp1/Rsad2/Nop53/Ifitm1	21
GO:0031099	regeneration	16/680	150/23328	8.35e-06	0.00019612	0.000130741	Thy1/Ifrd1/Mif/Hmox1/Grn/Nrep/Serpine1/Cebpb/Dusp10/Lifr/Ace/Cd81/Gpx1/Ndel1/Cdkn1a/Cxcl5	16
GO:0032102	negative regulation of response to external stimulus	28/680	384/23328	9.49e-06	0.000216564	0.00014437	Htra1/C1qtnf1/Ldlr/Trib1/Anxa5/Pparg/Thbs1/Mif/Ets1/Tap1/Grn/Zc3h12a/Nr1h3/Serpine1/Nfkb1/Ddt/Tnfrsf1a/Dusp10/Serpinf1/C1qbp/Zfp36/H2-M3/Gpx1/Thbd/Selenos/Psmb4/Ryk/Tnfaip6	28
GO:1904951	positive regulation of establishment of protein localization	27/680	364/23328	1e-05	0.000225576	0.000150377	Rack1/Frmd4a/Ccl2/Mif/Jup/Serp1/Bag3/Zc3h12a/Sec24a/Tcp1/Rab34/Tnfrsf1a/Ran/Sar1a/Arf1/Rgcc/Cct3/Irs2/Cd81/Mdm2/Cct5/Glul/Cct2/Hsp90ab1/Cd36/Nnat/Rbp4	27
GO:0006900	vesicle budding from membrane	10/680	62/23328	1.14e-05	0.000245181	0.000163447	Sec13/Sec24a/Tmed9/Chmp4b/Gbf1/Sar1a/Sec31a/Arf1/Insig1/Ap2m1	10
GO:0001666	response to hypoxia	19/680	208/23328	1.2e-05	0.000255162	0.000170101	Cav1/P4hb/Loxl2/Hmox1/Pgk1/Cbfa2t3/Chchd2/Higd1a/Myc/Egr1/Trp53/Rgcc/Fam162a/Hsp90b1/Cat/Eng/Eif4ebp1/Nop53/Vasn	19
GO:0045785	positive regulation of cell adhesion	30/680	435/23328	1.36e-05	0.000282618	0.000188404	Thy1/Calr/Cd63/Cav1/P4hb/Ccl2/Thbs1/Ret/Enpp2/Adam19/Jup/Ets1/Rin2/Cfl1/Egr3/Nfkbiz/Ecm2/Jak1/Vcam1/Ppp3ca/Nfat5/Smoc2/Dusp10/C1qbp/Bcl10/H2-M3/Cd81/Socs1/Cd36/Pnp	30
GO:0090343	positive regulation of cell aging	5/680	12/23328	1.39e-05	0.000285149	0.000190091	B2m/Lmna/Trp53/H2-M3/Ypel3	5
GO:0070997	neuron death	29/680	416/23328	1.55e-05	0.000307696	0.000205122	Ntf3/Rack1/Lgmn/Esr1/Atf4/Hmox1/Grn/Gpnmb/Mt1/Gclm/Atp5g1/Sod2/Cebpb/Alkbh1/Cited1/Tnfrsf1a/Egr1/Chmp4b/Ndufs4/Trp53/Serpinf1/Stat3/Fam162a/Mcl1/Nr3c1/Gpx1/Hsp90ab1/Bax/Cxcl2	29
GO:0006757	ATP generation from ADP	12/680	93/23328	1.65e-05	0.000319739	0.00021315	Zbtb20/Mif/Eif6/Hk2/Pgk1/Cbfa2t3/Myc/Stat3/Mtch2/Aldoa/Pgam1/Nupr1	12
GO:0045454	cell redox homeostasis	10/680	65/23328	1.75e-05	0.00033396	0.00022263	P4hb/Txnrd1/Pdia6/Sh3bgrl3/Nxn/Pdia3/Txn2/Glrx5/Gpx1/Selenos	10
GO:0048144	fibroblast proliferation	13/680	109/23328	1.75e-05	0.000333991	0.000222651	Pparg/Mif/Esr1/Myc/Serpine1/Sod2/Ndufs4/Trp53/Nras/Pdgfrb/Bax/Nupr1/Cdkn1a	13
GO:0090559	regulation of membrane permeability	10/680	66/23328	2.01e-05	0.000370212	0.000246797	Hspa8/Hk2/Slc25a5/Chchd10/Trp53/Stat3/Lbp/Mtch2/Bax/Heg1	10
GO:0045787	positive regulation of cell cycle	26/680	358/23328	2.1e-05	0.000383065	0.000255365	Calr/Rpl17/Pim1/Lgmn/Eif4g3/Mif/Fosl1/Usp2/Myc/Ankrd17/Rcc2/Eif4g1/Smoc2/Hnrnpu/Eif4e/Trp53/Rgcc/Mdm2/Ranbp1/Hsp90ab1/Eif4ebp1/Pdgfrb/Ddx3x/Nupr1/Id2/Cdkn1a	26
GO:0002685	regulation of leukocyte migration	19/680	217/23328	2.18e-05	0.000392344	0.000261551	Cxcl14/Thy1/Plvap/Calr/Aoc3/Lgmn/Ccl2/Thbs1/Mif/Cxcl10/Serpine1/Myd88/Ddt/Il34/Trp53/C1qbp/Lbp/Cd81/Mpp1	19
GO:0031668	cellular response to extracellular stimulus	19/680	217/23328	2.18e-05	0.000392344	0.000261551	Pim1/Fosl1/Hspa5/Atf4/Srebf2/Zc3h12a/Ldha/Slc2a1/Higd1a/Fads1/Vcam1/Pdia3/Eif4g1/Angptl4/Trp53/Sipa1/Map1lc3a/Glul/Cdkn1a	19
GO:0071706	tumor necrosis factor superfamily cytokine production	14/680	128/23328	2.28e-05	0.000401774	0.000267838	Zbtb20/Ccl2/Mif/Gpnmb/Tspo/Zc3h12a/Myd88/Ncl/Ddt/Tnfrsf1a/Zfp36/Lbp/Selenos/Cd36	14
GO:0009611	response to wounding	32/680	492/23328	2.29e-05	0.000401774	0.000267838	Neat1/C1qtnf1/Cav1/Col5a1/Timp1/F3/Tnfrsf12a/Ccl2/Anxa5/Thbs1/Mif/Hmox1/Grn/P2ry1/Nrep/Slc1a3/Fkbp10/Serpine1/Sod2/Smoc2/Dusp10/Ndufs4/Zfp36/Gna13/Cd151/Gpx1/Ndel1/Thbd/Eng/Cd36/Bax/Cdkn1a	32
GO:0006403	RNA localization	17/680	182/23328	2.56e-05	0.000441243	0.000294149	Rps15/Eif5a/Arc/Sec13/Eif6/G3bp2/Nop58/Tcp1/Hnrnpu/Fbl/Ran/Senp2/Zfp36/Ranbp2/Hnrnpa2b1/Cct2/Hnrnpa1	17
GO:0006754	ATP biosynthetic process	9/680	55/23328	2.76e-05	0.00047217	0.000314766	Atp5g1/Myc/Atp5b/Cyc1/Stat3/Vcp/Atp5d/Atp5a1/Aldoa	9
GO:0051961	negative regulation of nervous system development	26/680	365/23328	2.92e-05	0.000494491	0.000329646	Thy1/H2-K1/Calr/B2m/H2-D1/Ldlr/Cav1/Atf5/Ifrd1/Ctsc/Asap1/Tspo/Dnajb11/Ppp3ca/Cpe/Eif4e/Dusp10/Trp53/Stat3/Sox9/Id1/Mdm2/Ryk/Id2/Ccl11/Mbd1	26
GO:0005996	monosaccharide metabolic process	21/680	261/23328	2.93e-05	0.000494491	0.000329646	C1qtnf1/Atf4/Serp1/Hk2/Pgk1/Ldha/Myc/Gsto1/Ddb1/Akr1b3/Trp53/Midn/Pgd/Ranbp2/Irs2/Nr3c1/Pofut2/Ppp1ca/Aldoa/C1qtnf2/Rbp4	21
GO:0006740	NADPH regeneration	5/680	14/23328	3.34e-05	0.000550235	0.000366808	Hsd11b1/Trp53/Tkt/Pgd/Pgam1	5
GO:0018158	protein oxidation	5/680	14/23328	3.34e-05	0.000550235	0.000366808	Loxl2/Loxl3/Trabd2b/Loxl1/Gpx1	5
GO:0032964	collagen biosynthetic process	9/680	57/23328	3.71e-05	0.000601483	0.000400971	Serpinh1/Col5a1/Ccl2/Pparg/Serpine1/Rgcc/Cygb/Eng/Pdgfrb	9
GO:0060969	negative regulation of gene silencing	7/680	33/23328	3.82e-05	0.000614035	0.000409339	Pparg/Esr1/Zc3h12a/Ppp3ca/Trp53/Stat3/H1f0	7
GO:0031589	cell-substrate adhesion	25/680	351/23328	4.15e-05	0.000660387	0.000440239	Thy1/Calr/Cd63/P4hb/Tnfrsf12a/Sned1/Thbs1/Enpp2/Jup/Rin2/Cfl1/Lamc1/Lamc3/Ecm2/Serpine1/Vcam1/Rcc2/Gpm6b/Smoc2/Adamts12/C1qbp/Itgbl1/Cd36/Col5a3/Nid2	25
GO:0031348	negative regulation of defense response	19/680	228/23328	4.31e-05	0.000676649	0.00045108	Htra1/Ldlr/Pparg/Ets1/Tap1/Grn/Zc3h12a/Nr1h3/Nfkb1/Tnfrsf1a/Dusp10/Serpinf1/C1qbp/Zfp36/H2-M3/Gpx1/Selenos/Psmb4/Tnfaip6	19
GO:0009896	positive regulation of catabolic process	30/680	463/23328	4.38e-05	0.000683278	0.000455499	Rack1/Zbtb20/Ldlr/Cav1/Trib1/Ctsc/Irgm1/Mif/Hmox1/Pabpc1/Bag3/Hk2/Cbfa2t3/Zc3h12a/Myc/Atf6/Ddb1/Zfp36/Tiparp/Vcp/Sox9/Irs2/Cd81/Mdm2/Rnf19b/Csnk1a1/Sec22b/Nop53/Bax/Nupr1	30
GO:0043270	positive regulation of ion transport	24/680	334/23328	5.11e-05	0.000771459	0.000514284	Thy1/Cav1/Dbi/Sgk1/Cxcl1/Ccl2/Arc/Mif/Atf4/Cfl1/S100a1/P2ry1/Tspo/Cxcl10/Serpine1/Gsto1/Cebpb/Ptges/Scn1b/Arf1/Nr3c1/Pdgfrb/Bax/Fxyd1	24
GO:0046677	response to antibiotic	7/680	35/23328	5.72e-05	0.000838532	0.000558997	Aoc3/Ets1/Slc1a3/Jak1/Trp53/Id1/Mdm2	7
GO:0045807	positive regulation of endocytosis	13/680	122/23328	5.83e-05	0.000843849	0.000562542	Ntf3/B2m/Cd63/Cav1/Pparg/Ighm/Serpine1/Ppp3ca/Arf1/Lbp/Ap2m1/Cd151/Cd36	13
GO:0046685	response to arsenic-containing substance	6/680	25/23328	6.62e-05	0.000937276	0.000624823	Hmox1/Zc3h12a/Gsto1/Vcp/Nr3c1/Ddx3x	6
GO:0055094	response to lipoprotein particle	6/680	26/23328	8.39e-05	0.00113835	0.000758867	Ldlr/Pparg/Hmgcs1/Myd88/Cd81/Cd36	6
GO:0030278	regulation of ossification	19/680	241/23328	9.08e-05	0.00121485	0.000809867	Noct/Tmem119/Lmna/Mgp/Atf4/Isg15/Cebpb/Lrp3/Gdf10/Gpm6b/Cited1/P3h1/Sox9/Cnmd/Id1/Cthrc1/Rsad2/Jund/Id2	19
GO:0043433	negative regulation of DNA-binding transcription factor activity	15/680	164/23328	9.57e-05	0.00125529	0.000836822	Hr/Trib1/Pim1/Esr1/Hmox1/Bhlhe40/Zc3h12a/Nfkbib/Tax1bp1/Nfkbia/Glis2/Id1/Cat/Nupr1/Id2	15
GO:0051224	negative regulation of protein transport	15/680	164/23328	9.57e-05	0.00125529	0.000836822	Frmd4a/Anxa5/Cyp51/Bag3/Ppp2ca/Nr1h3/Ppp3ca/Ube2j1/Midn/Rgcc/Insig1/Pim3/Os9/Rsad2/Cd36	15
GO:0045834	positive regulation of lipid metabolic process	15/680	167/23328	0.000117304	0.00148277	0.000988469	Por/Zbtb20/Ldlr/Dbi/Pparg/Srebf2/Fdps/Nr1h3/Angptl4/Irs2/Cd81/Pdgfrb/Cd36/Scp2/C1qtnf2	15
GO:0032204	regulation of telomere maintenance	10/680	81/23328	0.000120748	0.00151045	0.00100692	Lmna/Gnl3/Tcp1/Myc/Hnrnpu/Hnrnpa2b1/Cct3/Cct5/Smg6/Cct2	10
GO:0034101	erythrocyte homeostasis	14/680	149/23328	0.000121664	0.00151796	0.00101193	B2m/Ets1/Hmox1/Rps6/Klf13/Isg15/Stat1/Rps17/Mafb/Hspa9/Zfp36/Stat3/Sfxn1/Id2	14
GO:0042026	protein refolding	5/680	18/23328	0.000129586	0.00160117	0.0010674	B2m/Dnaja2/Hspa5/Hspa8/Hspa9	5
GO:1904851	positive regulation of establishment of protein localization to telomere	4/680	10/23328	0.000130628	0.00160117	0.0010674	Tcp1/Cct3/Cct5/Cct2	4
GO:0071402	cellular response to lipoprotein particle stimulus	6/680	28/23328	0.000130661	0.00160117	0.0010674	Ldlr/Pparg/Hmgcs1/Myd88/Cd81/Cd36	6
GO:0009314	response to radiation	26/680	401/23328	0.000137593	0.00166914	0.00111271	Sgk1/Atp1a2/Pparg/Bcl3/Usp2/Bhlhe40/Slc1a3/Myc/Sod2/Mme/Rhob/Ddb1/Egr1/Trp53/Gadd45a/Ift20/Mdm2/Gpx1/Mtch2/Ppp1ca/Cat/Bax/Id2/Cdkn1a/Pnp/Rbp4	26
GO:0002831	regulation of response to biotic stimulus	21/680	291/23328	0.000139229	0.00167969	0.00111974	Htra1/Trib1/Cxcl1/Pparg/Irgm1/Mif/Tap1/Grn/Zc3h12a/Ankrd17/Stat1/Rab34/Dusp10/C1qbp/Irf7/H2-M3/Lbp/Socs1/Zbp1/Nop53/Cxcl5	21
GO:0044262	cellular carbohydrate metabolic process	21/680	292/23328	0.000146014	0.00174492	0.00116323	C1qtnf1/Idh1/P2ry1/Hk2/Hsd11b1/Cbfa2t3/Ddb1/Akr1b3/Trp53/Midn/Stat3/Pgd/Ranbp2/Irs2/Nr3c1/Scarb2/Mtch2/Ppp1ca/Pgam1/Nupr1/C1qtnf2	21
GO:0032970	regulation of actin filament-based process	26/680	410/23328	0.000195414	0.00220515	0.00147004	Ntf3/Cav1/Atp1a2/Bst2/Pfn1/Atp2a2/Jup/Cfl1/Baiap2/Asap3/Gsn/Atp1a1/Pde4b/Fscn1/Gpm6b/Lima1/Rhob/Eps8/Arf1/Rgcc/Id1/Twf1/Arpc3/Pdgfrb/Fxyd1/Ccl11	26
GO:2001057	reactive nitrogen species metabolic process	10/680	86/23328	0.000199832	0.00221515	0.0014767	Por/Cav1/Esr1/Tspo/Zc3h12a/Sod2/H2-M3/Selenos/Cd36/Ptx3	10
GO:0009612	response to mechanical stimulus	15/680	176/23328	0.000209782	0.00230664	0.00153769	Cav1/Atp1a2/Thbs1/Jup/P2ry1/Bag3/Nrxn2/Slc1a3/Myc/Atp1a1/Nfkb1/Stat1/Nfkbia/Sox9/Cd36	15
GO:0051702	interaction with symbiont	10/680	89/23328	0.000265434	0.00282192	0.0018812	Cxcl1/Hspa8/Cfl1/Zc3h12a/Ppib/Ddb1/Psmc3/Gpx1/Cxcl5/Ptx3	10
GO:0070482	response to oxygen levels	20/680	287/23328	0.000314594	0.00320992	0.00213986	Cav1/P4hb/Loxl2/Hmox1/Pgk1/Cbfa2t3/Chchd2/Higd1a/Myc/Sod2/Egr1/Trp53/Rgcc/Fam162a/Hsp90b1/Cat/Eng/Eif4ebp1/Nop53/Vasn	20
GO:0050920	regulation of chemotaxis	17/680	224/23328	0.000327459	0.00330616	0.00220401	Cxcl14/Ntf3/Calr/Lgmn/Ccl2/Thbs1/Mif/Cxcl10/Serpine1/Smoc2/Ddt/Il34/C1qbp/Lbp/Mpp1/Pdgfrb/Ryk	17
GO:1903332	regulation of protein folding	4/680	13/23328	0.000414733	0.00397088	0.00264714	Hspa8/Grn/Pdia3/Pofut2	4
GO:0006458	'de novo' protein folding	6/680	35/23328	0.000473393	0.00438434	0.00292277	Hspa5/Hspa8/Dnajb1/Hspa9/Cct2/Hspe1	6
GO:0034440	lipid oxidation	11/680	114/23328	0.000505574	0.0046378	0.00309173	Por/Dbi/Pparg/Etfa/Sox9/Cygb/Acaa1a/Irs2/Cd36/Scp2/C1qtnf2	11
GO:0090288	negative regulation of cellular response to growth factor stimulus	13/680	152/23328	0.000525843	0.00480543	0.00320348	Htra1/Cav1/Thbs1/Hspa5/Bmper/Trp53/Adamts12/Spry1/Cnmd/Strap/Spred1/Glg1/Vasn	13
GO:1903573	negative regulation of response to endoplasmic reticulum stress	7/680	50/23328	0.000582525	0.00521481	0.00347638	Pdia6/Nr1h3/Ube2j1/Dnajc3/Ppp1r15b/Os9/Selenos	7
GO:0007050	cell cycle arrest	12/680	137/23328	0.000688633	0.00596485	0.00397639	Calr/Thbs1/Mif/Myc/Trp53/Gadd45a/Rgcc/Mdm2/Hsp90ab1/Tbrg1/Id2/Cdkn1a	12
GO:0000768	syncytium formation by plasma membrane fusion	8/680	67/23328	0.00071677	0.0061205	0.00408016	Ccl8/Sbno2/Cxcl9/Cxcl10/Stat1/Gdf15/Cd81/Ehd2	8
GO:0042594	response to starvation	14/680	178/23328	0.000754934	0.00634138	0.0042274	Hspa5/Atf4/Srebf2/Zc3h12a/Slc2a1/Higd1a/Fads1/Angptl4/Trp53/Zfp36/Map1lc3a/Glul/Eif4ebp1/Cdkn1a	14
GO:0060148	positive regulation of posttranscriptional gene silencing	5/680	27/23328	0.000982744	0.00773565	0.00515688	Nfkb1/Eif4g1/Trp53/Zfp36/Stat3	5
GO:0030010	establishment of cell polarity	12/680	143/23328	0.00100535	0.00784727	0.00523128	Lmna/Frmd4a/Frmd4b/Cfl1/Gsn/Fscn1/Cyp26b1/Ift20/Gbf1/Spry1/Ndel1/Hsp90ab1	12
GO:0010712	regulation of collagen metabolic process	7/680	55/23328	0.00104395	0.00809609	0.00539716	Ccl2/Pparg/Serpine1/Rgcc/Cygb/Eng/Pdgfrb	7
GO:0045913	positive regulation of carbohydrate metabolic process	9/680	88/23328	0.00105979	0.00817939	0.00545269	Zbtb20/Mif/P2ry1/Myc/Nfkb1/Ddb1/Ranbp2/Irs2/C1qtnf2	9
GO:0071214	cellular response to abiotic stimulus	19/680	294/23328	0.00108945	0.00836151	0.0055741	Cav1/Atp1a2/Bag3/Atp1a1/Mme/Rhob/Ddb1/Egr1/Akr1b3/Trp53/Gadd45a/Sipa1/Sox9/Mdm2/Mtch2/Ddx3x/Bax/Serpinb6a/Cdkn1a	19
GO:0104004	cellular response to environmental stimulus	19/680	294/23328	0.00108945	0.00836151	0.0055741	Cav1/Atp1a2/Bag3/Atp1a1/Mme/Rhob/Ddb1/Egr1/Akr1b3/Trp53/Gadd45a/Sipa1/Sox9/Mdm2/Mtch2/Ddx3x/Bax/Serpinb6a/Cdkn1a	19
GO:1903829	positive regulation of cellular protein localization	20/680	317/23328	0.0010938	0.00836151	0.0055741	Rack1/Ccl2/Jup/Cfl1/Bag3/Gnl3/Sqstm1/Zc3h12a/Tcp1/Rab34/Tnfrsf1a/Ran/Sar1a/Glis2/Cct3/Cd81/Mdm2/Cct5/Cct2/Hsp90ab1	20
GO:0044770	cell cycle phase transition	24/680	415/23328	0.00123226	0.00927883	0.00618562	Rpl17/Atf5/Rps6/Gpnmb/Psme2/Ankrd17/Ppp3ca/Rcc2/Eif4g1/Ddb1/Eif4e/Chmp4b/Senp2/Trp53/Eps8/Ube2s/Rgcc/Mdm2/Eif4ebp1/Ddx3x/Ube2l3/Nop53/Id2/Cdkn1a	24
GO:1900119	positive regulation of execution phase of apoptosis	4/680	17/23328	0.00125808	0.0093502	0.0062332	Zc3h12a/Trp53/Bcl10/Bax	4
GO:0035094	response to nicotine	5/680	29/23328	0.00137783	0.0100236	0.0066821	B2m/Atp1a2/Lypd1/Hmox1/Nfkb1	5
GO:0044406	adhesion of symbiont to host	4/680	18/23328	0.00158051	0.01126	0.00750632	Gbp3/Gbp2/Gbp7/Hsp90ab1	4
GO:0009408	response to heat	9/680	94/23328	0.00169175	0.0116945	0.00779597	Dnaja2/Ccl2/Hmox1/Bag3/Pde4b/Ier5/Vcp/Htra2/Hsp90ab1	9
GO:0006914	autophagy	24/680	425/23328	0.00169249	0.0116945	0.00779597	Iigp1/Irgm1/Hspa8/Ctsd/Hmox1/Bag3/Hk2/Tspo/Sqstm1/Zc3h12a/Atf6/Eif4g1/Aup1/Chmp4b/Trp53/Ift20/Stat3/Vcp/Htra2/Map1lc3a/Mcl1/Tmem208/Sec22b/Nupr1	24
GO:0034763	negative regulation of transmembrane transport	11/680	132/23328	0.00170102	0.0117366	0.00782403	Cav1/Atp1a2/Thbs1/Esr1/Ppp2ca/Myc/Gsto1/Ace/Irs2/Ywhaq/Rrad	11
GO:1903036	positive regulation of response to wounding	8/680	78/23328	0.00194909	0.0130848	0.00872284	Ccl2/Thbs1/Mif/Grn/Serpine1/Smoc2/Ndel1/Cd36	8
GO:0051701	interaction with host	11/680	135/23328	0.00203445	0.0135331	0.00902164	Ifitm3/Cav1/P4hb/Irgm1/Tcp1/Gsn/Myc/Ddb1/Chmp4b/Ptx3/Ifitm1	11
GO:0031640	killing of cells of other organism	7/680	62/23328	0.00212363	0.0138771	0.00925099	Cxcl14/Cxcl1/Ccl2/Cxcl10/Cxcl2/Cxcl5/Ccl11	7
GO:0032387	negative regulation of intracellular transport	7/680	62/23328	0.00212363	0.0138771	0.00925099	Bag3/Ppp2ca/Ube2j1/Sar1a/Insig1/Os9/Cd36	7
GO:0009649	entrainment of circadian clock	5/680	32/23328	0.00217429	0.0141505	0.00943326	Usp2/Bhlhe40/Trp53/Ppp1ca/Id2	5
GO:0036473	cell death in response to oxidative stress	9/680	98/23328	0.0022594	0.014645	0.00976293	Rack1/P4hb/Atf4/Mmp3/Psap/Sod2/Trp53/Mcl1/Gpx1	9
GO:0007569	cell aging	12/680	159/23328	0.00248037	0.0157592	0.0105057	Calr/B2m/Cav1/Lmna/Mif/Serpine1/Trp53/H2-M3/Eng/Ypel3/Id2/Cdkn1a	12
GO:0032370	positive regulation of lipid transport	8/680	82/23328	0.00267767	0.0166611	0.0111069	C1qtnf1/Cav1/Dbi/Mif/Nr1h3/Ptges/Nfkbia/Scp2	8
GO:0033555	multicellular organismal response to stress	9/680	101/23328	0.00277706	0.0171465	0.0114305	Dbi/Atp1a2/Thbs1/Ret/Lypd1/Tspo/Ppp3ca/Eif4g1/Eif4e	9
GO:0019884	antigen processing and presentation of exogenous antigen	5/680	34/23328	0.002864	0.0175087	0.0116719	H2-K1/B2m/Tap1/Psme2/H2-M3	5
GO:0042755	eating behavior	6/680	49/23328	0.00289024	0.0175087	0.0116719	Aoc3/P2ry1/Gdf15/Stat3/Ace/Cd36	6
GO:0050766	positive regulation of phagocytosis	8/680	84/23328	0.00311384	0.0186163	0.0124103	Calr/Ccl2/Pparg/Hspa8/Mfge8/Lbp/Cd36/Ptx3	8
GO:0051817	modulation of process of other organism involved in symbiotic interaction	8/680	84/23328	0.00311384	0.0186163	0.0124103	Irgm1/Hspa8/Cfl1/Zc3h12a/Ppib/Myc/Psmc3/Ptx3	8
GO:0035265	organ growth	14/680	207/23328	0.00313106	0.0186163	0.0124103	Ly6e/Por/Pim1/Thbs1/Esr1/Serp1/Col27a1/Psap/Fdps/Sox9/Nr3c1/Pdgfrb/Heg1/Rbp4	14
GO:0010719	negative regulation of epithelial to mesenchymal transition	5/680	35/23328	0.00326244	0.0191842	0.0127889	Ppp2ca/Spry1/Strap/Spred1/Vasn	5
GO:0002679	respiratory burst involved in defense response	3/680	11/23328	0.00341543	0.0198177	0.0132112	Grn/Dusp10/Lbp	3
GO:0050866	negative regulation of cell activation	14/680	210/23328	0.00356231	0.0203271	0.0135508	C1qtnf1/Ldlr/Pparg/Loxl3/Hmox1/Grn/Gpnmb/Zc3h12a/Nr1h3/Cebpb/H2-M3/Cygb/Socs1/Id2	14
GO:0048608	reproductive structure development	25/680	477/23328	0.00368162	0.0208842	0.0139222	Htra1/Pparg/Fosl1/Esr1/Rps6/Psap/Serpine1/Vcam1/Cebpb/Alkbh1/Cited1/Nrip1/Senp2/Jmjd1c/Serpinf1/Sgpl1/Tiparp/Sox9/Eif2s2/Hsp90ab1/Bax/Serpinb6a/Nupr1/Rbp4/Ptx3	25
GO:0042180	cellular ketone metabolic process	14/680	211/23328	0.00371639	0.0209825	0.0139878	Cav1/Dbi/Pparg/Eif6/Nr1h3/Egr1/Akr1b3/Fdxr/Insig1/Sox9/Irs2/Aldoa/Scp2/C1qtnf2	14
GO:0002367	cytokine production involved in immune response	9/680	107/23328	0.00409125	0.0225342	0.0150221	B2m/Mif/Hmox1/Ddx21/H2-M3/Cd81/Rsad2/Arid5a/Cd36	9
GO:0002931	response to ischemia	5/680	37/23328	0.00417642	0.0228564	0.0152369	Cav1/Hk2/Egr1/Trp53/Rcan1	5
GO:0030574	collagen catabolic process	5/680	37/23328	0.00417642	0.0228564	0.0152369	Mmp19/Adamts2/Mmp3/Pepd/Mmp11	5
GO:0001818	negative regulation of cytokine production	16/680	260/23328	0.00420497	0.0229865	0.0153237	Pparg/Thbs1/Bcl3/Hmox1/Gpnmb/Tspo/Zc3h12a/Nfkb1/Tnfrsf1a/C1qbp/Zfp36/Rgcc/Lbp/Hsp90ab1/Selenos/Prg4	16
GO:1903531	negative regulation of secretion by cell	13/680	193/23328	0.0044759	0.0238715	0.0159136	Frmd4a/Anxa5/Pparg/Hmox1/Cyp51/P2ry1/Nr1h3/Ppp3ca/Tnfrsf1a/Midn/Rgcc/Pim3/Rsad2	13
GO:0051668	localization within membrane	9/680	109/23328	0.00462324	0.0245215	0.0163469	Thy1/Sec13/Nrxn2/Sec24a/Gsn/Sar1a/Sec31a/Insig1/Cd81	9
GO:0061077	chaperone-mediated protein folding	6/680	54/23328	0.00472376	0.0248358	0.0165565	Hspa5/Hspa8/Dnajb1/Hspa9/Cct2/Hspe1	6
GO:0045926	negative regulation of growth	16/680	264/23328	0.00486427	0.0253806	0.0169197	Rack1/Lgmn/Ifrd1/Pparg/Cfl1/P3h1/Dusp10/Trp53/Gdf15/Ddx3x/Osgin1/Ryk/Sertad1/Rrad/Cdkn1a/Rbp4	16
GO:0043271	negative regulation of ion transport	12/680	174/23328	0.00513874	0.0266396	0.0177589	Cav1/Atp1a2/Thbs1/Atf4/Usp2/Ppp2ca/Gsto1/Gpm6b/Ace/Irs2/Ywhaq/Rrad	12
GO:0045912	negative regulation of carbohydrate metabolic process	6/680	55/23328	0.00517435	0.0267378	0.0178244	Cbfa2t3/Trp53/Midn/Stat3/Mtch2/Nupr1	6
GO:0034764	positive regulation of transmembrane transport	15/680	243/23328	0.00532658	0.0273484	0.0182315	Thy1/Aoc3/Dbi/Ccl2/Arc/Mif/Cfl1/S100a1/Cxcl10/Gsto1/Arf1/Irs2/Bax/Fxyd1/C1qtnf2	15
GO:0042446	hormone biosynthetic process	6/680	56/23328	0.00565564	0.0284064	0.0189368	Por/Hsd17b7/Atp1a1/Egr1/Nr3c1/Scp2	6
GO:0070265	necrotic cell death	6/680	56/23328	0.00565564	0.0284064	0.0189368	Cav1/Tspo/Birc3/Trp53/Zbp1/Bax	6
GO:0009404	toxin metabolic process	3/680	13/23328	0.00566831	0.0284064	0.0189368	Fmo2/Gsta3/Arl1	3
GO:1901163	regulation of trophoblast cell migration	3/680	13/23328	0.00566831	0.0284064	0.0189368	Calr/Timp1/C1qbp	3
GO:0034219	carbohydrate transmembrane transport	9/680	115/23328	0.00654639	0.0319103	0.0212726	Aoc3/Mif/Esr1/Hk2/Slc2a1/Myc/Ace/Irs2/C1qtnf2	9
GO:0050777	negative regulation of immune response	11/680	158/23328	0.00673579	0.0326354	0.021756	Pparg/Loxl3/Hmox1/Tap1/Grn/Zc3h12a/Dusp10/H2-M3/Gpx1/Selenos/Psmb4	11
GO:0001659	temperature homeostasis	12/680	181/23328	0.00698335	0.0333061	0.0222031	Cav1/Fabp4/Kdm6b/Atf4/Nr1h3/Cebpb/Egr1/Stat3/Id1/Gpx1/Cd36/G0s2	12
GO:0060263	regulation of respiratory burst	3/680	14/23328	0.00705949	0.0333061	0.0222031	Grn/Dusp10/Lbp	3
GO:0060736	prostate gland growth	3/680	14/23328	0.00705949	0.0333061	0.0222031	Esr1/Psap/Sox9	3
GO:0061450	trophoblast cell migration	3/680	14/23328	0.00705949	0.0333061	0.0222031	Calr/Timp1/C1qbp	3
GO:0001649	osteoblast differentiation	13/680	205/23328	0.00734483	0.0341506	0.022766	Noct/Tmem119/Lmna/Atf4/Cebpb/Lrp3/Gdf10/Cited1/Sox9/Id1/Cthrc1/Jund/Id2	13
GO:0010524	positive regulation of calcium ion transport into cytosol	6/680	60/23328	0.0079113	0.0361831	0.024121	Thy1/Cav1/Dbi/Cxcl10/Gsto1/Bax	6
GO:0043502	regulation of muscle adaptation	8/680	99/23328	0.00838308	0.0378472	0.0252304	Lmna/Atp2a2/Fdps/Ppp3ca/Tnfrsf1a/Ndufs4/Twf1/Nr3c1	8
GO:0042698	ovulation cycle	6/680	61/23328	0.00856364	0.0382244	0.0254818	Enpp2/Esr1/Egr1/Nrip1/Sgpl1/Ptx3	6
GO:0051851	modulation by host of symbiont process	6/680	61/23328	0.00856364	0.0382244	0.0254818	Hspa8/Cfl1/Zc3h12a/Ppib/Psmc3/Ptx3	6
GO:0008217	regulation of blood pressure	13/680	209/23328	0.00857185	0.0382244	0.0254818	Manf/Aoc3/Atp1a2/Pparg/Mif/Hmox1/Atp1a1/Sod2/Enpep/Ace/Eng/Cd36/Id2	13
GO:1903523	negative regulation of blood circulation	5/680	44/23328	0.00880975	0.0389246	0.0259486	Atp1a2/Atp2a2/Zc3h12a/Atp1a1/Dusp5	5
GO:0003012	muscle system process	21/680	408/23328	0.00896519	0.0395026	0.0263339	Cav1/Lmna/Atp1a2/Atp2a2/Jup/Map2k3/P2ry1/Zc3h12a/Fdps/Gsn/Atp1a1/Ppp3ca/Pde4b/Tnfrsf1a/Shc1/Ndufs4/Scn1b/Twf1/Nr3c1/Aldoa/Fxyd1	21
GO:0048638	regulation of developmental growth	21/680	409/23328	0.0092012	0.0404685	0.0269778	Por/Pim1/Lgmn/Ifrd1/Tnfrsf12a/Cfl1/Serp1/Fdps/Atp5g1/Ppib/Serpine1/Dusp10/Sgpl1/Gdf15/Stat3/Htra2/Nr3c1/Ndel1/Ryk/Cdkn1a/Rbp4	21
GO:0007041	lysosomal transport	8/680	101/23328	0.00941192	0.041095	0.0273955	Hspa8/Grn/Psap/Rab34/Rhob/Vcp/Arf1/Scarb2	8
GO:0090184	positive regulation of kidney development	5/680	45/23328	0.00967885	0.0418611	0.0279062	Ret/Myc/Egr1/Sox9/Pdgfrb	5
GO:0001558	regulation of cell growth	22/680	438/23328	0.00992781	0.0428042	0.0285349	Rack1/Sgk1/Ifrd1/Tnfrsf12a/Pparg/Cfl1/Fdps/Atp5g1/Cxcl16/Eif4g1/Lamtor1/P3h1/Trp53/Cd81/Nr3c1/Ndel1/Ddx3x/Osgin1/Ryk/Sertad1/Rrad/Cdkn1a	22
GO:0030193	regulation of blood coagulation	7/680	82/23328	0.00998911	0.0428384	0.0285577	C1qtnf1/Cav1/Anxa5/Thbs1/Serpine1/Thbd/Cd36	7
GO:0070572	positive regulation of neuron projection regeneration	3/680	16/23328	0.010401	0.0440555	0.0293691	Mif/Grn/Ndel1	3
GO:0072537	fibroblast activation	3/680	16/23328	0.010401	0.0440555	0.0293691	Rgcc/Cygb/Pdgfrb	3
GO:0003254	regulation of membrane depolarization	5/680	46/23328	0.0106051	0.0445205	0.029679	B2m/Rack1/Tspo/Gclm/Scn1b	5
GO:1900046	regulation of hemostasis	7/680	83/23328	0.010643	0.0445205	0.029679	C1qtnf1/Cav1/Anxa5/Thbs1/Serpine1/Thbd/Cd36	7
GO:0060143	positive regulation of syncytium formation by plasma membrane fusion	4/680	30/23328	0.0107416	0.0445205	0.029679	Ccl8/Cxcl9/Gdf15/Ehd2	4
GO:0045137	development of primary sexual characteristics	14/680	240/23328	0.011127	0.0459216	0.030613	Esr1/Serpine1/Cebpb/Nrip1/Jmjd1c/Sgpl1/Tiparp/Sox9/Eif2s2/Bax/Serpinb6a/Nupr1/Rbp4/Ptx3	14
GO:0001763	morphogenesis of a branching structure	14/680	241/23328	0.0115085	0.0472909	0.0315259	Mgp/Esr1/Col4a1/Clic4/Plxnd1/Myc/Cpe/Sox9/Spry1/Ctsh/Gna13/Ppp1ca/Eng/Ccl11	14
GO:0042246	tissue regeneration	6/680	65/23328	0.0115608	0.0474247	0.0316151	Ifrd1/Serpine1/Dusp10/Cd81/Gpx1/Cdkn1a	6
GO:0002026	regulation of the force of heart contraction	4/680	31/23328	0.0120545	0.0488675	0.0325769	Cav1/Atp1a2/Atp2a2/Atp1a1	4
GO:0061036	positive regulation of cartilage development	4/680	31/23328	0.0120545	0.0488675	0.0325769	Por/Loxl2/Sox9/Bmp1	4
