# Supplementary material for: Triiodothyronine (T3) promotes brown fat hyperplasia via thyroid hormone receptor α mediated adipocyte progenitor cell proliferation
Source: Nat Commun. 2022 Jun 13;13:3394. doi: 10.1038/s41467-022-31154-1 (PMC9192766; doi:10.1038/s41467-022-31154-1)
Supplement: Supplementary file 9 — Supplementary Data 6 [file 41467_2022_31154_MOESM9_ESM.xlsx]

## Sheet: Sheet2
Primer	Sequence	Note
18S-F	ACCGCAGCTAGGAATAATGGA	RT-PCR
18S-R	CAAATGCTTTCGCTCTGGTC	RT-PCR
Actin-F	CACCAGGGTGTCATGGTAGG	RT-PCR
Actin-R	TGGTACGGCCGGAAGCATAG	RT-PCR
Ucp1-F	ACTGCCACACCTCCAGTCATT	RT-PCR
Ucp1-R	CTTTGCCTCACTCAGGATTGG	RT-PCR
TRα-F	ATGGAACAGAAGCCAAGCAA	RT-PCR
TRα-R	TTCCATCTGGTGACCTGGCA	RT-PCR
TRβ-F	AGGGTACCACTATCGCTGCA	RT-PCR
TRβ-R	GCGGGTGACTTTGTCTATGA	RT-PCR
Myc-F	GTCAAGAGGCGAACACACAAC	RT-PCR
Myc-R	TTGGACGGACAGGATGTATGC	RT-PCR
Dpp4-F	ACCGTGGAAGGTTCTTCTGG	RT-PCR
Dpp4-R	CACAAAGAGTAGGACTTGACCC	RT-PCR
Pi16-F	GGGGCCACAACAAAGAACG	RT-PCR
Pi16-R	CACATCTGGTTCGGATCGCA	RT-PCR
Fabp4-F	GGGGCCAGGCTTCTATTCC	RT-PCR
Fabp4-R	GGAGCTGGGTTAGGTATGGG	RT-PCR
Plin2-F	GACCTTGTGTCCTCCGCTTAT	RT-PCR
Plin2-R	CAACCGCAATTTGTGGCTC	RT-PCR
Stmn1-F	TCTGTCCCCGATTTCCCCC	RT-PCR
Stmn1-R	AGCTGCTTCAAGACTTCCGC	RT-PCR
Cenpa-F	CTCCAGTGTAGGCTCTCAGAC	RT-PCR
Cenpa-R	CTGAAAGGCTTCTTCCTGAACA	RT-PCR
Ccnb1-F	AAGGTGCCTGTGTGTGAACC	RT-PCR
Ccnb1-R	GTCAGCCCCATCATCTGCG	RT-PCR
Ckb-F	GCCTCACTCAGATCGAAACTC	RT-PCR
Ckb-R	GGCATGTGAGGATGTAGCCC	RT-PCR
Serca2b-F	ACCTTTGCCGCTCATTTTCCAG	RT-PCR
Serca2b-R	AGGCTGCACACACTCTTTACC	RT-PCR
Glut4-F	GTGACTGGAACACTGGTCCTA	RT-PCR
Glut4-R	CCAGCCACGTTGCATTGTAG	RT-PCR
Dio2-F	CAGTGTGGTGCACGTCTCCAATC	RT-PCR
Dio2-R	TGAACCAAAGTTGACCACCAG	RT-PCR
Ccne1-F	GTGGCTCCGACCTTTCAGTC	RT-PCR
Ccne1-R	CACAGTCTTGTCAATCTTGGCA	RT-PCR
PPARg-F	CACAGAGATGCCATTCTGGC	RT-PCR
PPARg-R	GGCCTGTTGTAGAGCTGGGT	RT-PCR
Adipoq-F	TGTTCCTCTTAATCCTGCCCA	RT-PCR
Adipoq-R	CCAACCTGCACAAGTTCCCTT	RT-PCR
shMyc-F	CCGGCGACGAGGAAGAGAATTTCTACTCGAGTAGAAATTCTCTTCCTCGTCGTTTTTG	shRNA
shMyc-R	AATTCAAAAACGACGAGGAAGAGAATTTCTACTCGAGTAGAAATTCTCTTCCTCGTCG	shRNA
shHk2-F	CCGGGCCAACTTCATGGACAAGCTACTCGAGTAGCTTGTCCATGAAGTTGGCTTTTTG	shRNA
shHk2-R	AATTCAAAAAGCCAACTTCATGGACAAGCTACTCGAGTAGCTTGTCCATGAAGTTGGC	shRNA
siMyc-F	ATTTCTTCCAGATATCCTCACTT	siRNA
siMyc-R	GTGAGGATATCTGGAAGAAATTT	siRNA
Ucp1-Cre-F	CGATGCAACGAGTGATGAGG	Genotyping
Ucp1-Cre-R	CGCATAACCAGTGAAACAGC	Genotyping
Myf5-Cre-20161	AACCAGAGACTCCCCAAGGT	Genotyping
Myf5-Cre-20162	CGGCTCTTAAAGCAATGGTC	Genotyping
Myf5-Cre-oIMR7919	ACGAAGTTATTAGGTCCCTCGAC	Genotyping
TRα-Flox-14222	ATCCGGGGGTACCGCGTCGAG	Genotyping
TRα-Flox-20623	GACGGGTGTCTGTGTGTTTG	Genotyping
TRα-Flox-20624	GGCAGTCTCTTCCCACCTAAG	Genotyping
TRβ-Flox-F	AGGCACAGGCAGGAAGTAG	Genotyping
TRβ-Flox-R	TGAAGACATCGGCTCTAAGGA	Genotyping
TdTomato-Flox-P1	CTCTGCTGCCTCCTGGCTTCT	Genotyping
TdTomato-Flox-P2	CGAGGCGGATCACAAGCAATA	Genotyping
TdTomato-Flox-P3	TCAATGGGCGGGGGTCGTT	Genotyping
P1-F	GCGGGGAGGGTGAC	ChIP
P1-R	GGAGAGAAGCAGGAGACC	ChIP
P2-F	GTAACACCAGATCTGCATCTC	ChIP
P2-R	CCTTGAGACGCTTAATTTGGG	ChIP
P3-F	AAGTGGTACCCTTTCATTTCC	ChIP
P3-R	AGTGGGTAGAGCTGACC	ChIP
P4-F	TTAATCTGCTTGTCCCTGGA	ChIP
P4-R	ATTTTGCTTTTATGTTCTTAAGGATG	ChIP
P5-F	ATAATAAAACAAGGCAATAATAAGC	ChIP
P5-R	CCCTACTTTCTGACAGTCAC	ChIP
P6-F	GCAACGCTGTGGTCTC	ChIP
P6-R	GGATTCAGCTGTTGAATGAT	ChIP
P7-F	TCGTTTTTCCTGCATAGACCT	ChIP
P7-R	CTGAACTGTGTTCTTGCC	ChIP
