# Supplementary material for: Triiodothyronine (T3) promotes brown fat hyperplasia via thyroid hormone receptor α mediated adipocyte progenitor cell proliferation
Source: Nat Commun. 2022 Jun 13;13:3394. doi: 10.1038/s41467-022-31154-1 (PMC9192766; doi:10.1038/s41467-022-31154-1)
Supplement: Supplementary file 11 — Source Data [file 41467_2022_31154_MOESM11_ESM.xlsx]

## Sheet: figure1
fig 1b					fig 1c					fig 1d
	skin temperture (℃)					rectal temperture (℃)					UCP1 protein per mg tissue protien
	MMI	MMI+T3-4h	MMI+T3-5d			MMI	MMI+T3-4h	MMI+T3-5d			MMI	MMI+T3-4h	MMI+T3-5d
	35.5206	36.392	37.2049			35.7	36.2	36.8			215.665	563.752	561.387
	35.876	35.7402	37.3526			35.4	35.1	35.7			247.658	641.705	539.848
	35.2486	35.3785	37.9204			36.4	36.4	36.2			268.342	508.45	464.927
	36.423	36.3242	37.6985			35.5	35	36.8		mean	243.9	571.3	522.1
mean	35.77	35.96	37.54			35.5	35	37.1		sem	15.32	38.65	29.23
sem	0.2536	0.2425	0.1626		mean	35.7	35.54	36.52		n	3	3	3
n	4	4	4		sem	0.1817	0.3124	0.2518
					n	5	5	5
fig 1e					fig 1f					fig 1g
	UCP1 protein per depot					iBAT weight					adipocyte
	MMI	MMI+T3-4h	MMI+T3-5d			MMI	MMI+T3-4h	MMI+T3-5d			MMI	MMI+T3-4h	MMI+T3-5d
	1334.49	2450.43	3986.54			52.2	51.4	102.2			16.4	17.4	24.3
	1032.47	2382.02	3660.76			55	39.5	107.8			15.2	16.4	26.6
	1225.28	2015.16	4224.06			49	56.4	118.5			16.9	14.2	20.7
mean	1197	2283	3957			44	51.2	111.4		mean	16.17	16	23.87
sem	88.29	135.1	163.3			50.4	51.3	102.6		sem	0.5044	0.9452	1.717
n	3	3	3		mean	50.12	49.96	108.5		n	3	3	3
					sem	1.829	2.795	3.028
					n	5	5	5
fig 1g					fig 1h						fig 1i
	SVF					iBAT weight						SVF
	MMI	MMI+T3-4h	MMI+T3-5d			MMI	MMI+T3(0.1X)	MMI+T3(0.5X)	MMI+T3(1X)			MMI	MMI+T3(0.1X)	MMI+T3(0.5X)	MMI+T3(1X)
	5.2	5.6	11.1			56.1	48.1	105.6	108.9			5.17	7.268	10.152	11.3
	6.2	6	8.5			56.4	68.2	83.6	120.6			5.61	5.056	7.832	12.7
	4.7	5.3	10.9			53.4	63.8	93.6	116.1			5.44	5.472	9.128	9.636
mean	5.367	5.633	10.17			59.4	69.5	88.3	124.6			6.17	5.16	8.512	12.24
sem	0.441	0.2028	0.8353			48.5	50.5	98.1	110			7.47	6.344	8.216	10.88
n	3	3	3		mean	54.76	60.02	93.84	116		mean	5.972	5.86	8.768	11.35
					sem	1.831	4.493	3.821	3.013		sem	0.4087	0.4185	0.4057	0.5374
					n	5	5	5	5		n	5	5	5	5
fig 1j						fig 1k
	iBAT weight						SVF
	MMI	MMI+T3-2d	MMI+T3-4d	MMI+T3-6d			MMI	MMI+T3-2d	MMI+T3-4d	MMI+T3-6d
	60.6	74.5	99.6	129.3			4.84	6.56	9.96	9.27
	68.5	83.5	95.8	128.6			5.65	6.91	7.36	12.37
	62.6	86.6	113.9	166.6			6.38	5.47	8.44	9.35
	58.7	80.8	122.5	131.7			5.58	8.64	9.17	10.96
	62.1	89.4	113	146.5			5.41	7.24	9.51	11.22
mean	62.5	82.96	109	140.5		mean	5.572	6.964	8.888	10.63
sem	1.647	2.562	4.924	7.286		sem	0.2471	0.514	0.4556	0.5904
n	5	5	5	5		n	5	5	5	5

## Sheet: figure2
fig 2a						fig 2b
	APC cell number						APC in live cells %
	MMI	MMI+T3(0.1X)	MMI+T3(0.5X)	MMI+T3(1X)			MMI	MMI+T3(0.1X)	MMI+T3(0.5X)	MMI+T3(1X)
	1.86431	2.32875	8.43911	16.338			3.60602	6.31098	12.7095	14.4584
	3.6297	3.9041	6.9208	16.5946			5.49122	6.43179	8.5442	17.2143
	4.13657	7.45632	9.4328	15.0588			5.5599	8.64	12.0624	15.8848
	2.90081	5.29616	7.80816	16.9088			4.70148	7.82299	10.4667	15.0971
	3.5658	3.56508	6.21229	19.7055			4.77349	7.17609	10.098	18.4164
	3.31815	2.77387	6.57617	11.2328			5.64311	5.4863	11.7264	14.9055
mean	3.236	4.221	7.565	15.97		mean	4.963	6.978	10.93	16
sem	0.3202	0.7709	0.5011	1.135		sem	0.3185	0.4649	0.624	0.6249
n	6	6	6	6		n	6	6	6	6
fig 2d						fig 2e
	APC cell number						APC in live cells %
	MMI	MMI+T3-2d	MMI+T3-4d	MMI+T3-6d			MMI	MMI+T3-2d	MMI+T3-4d	MMI+T3-6d
	1.45088	4.16567	6.37022	16.0408			2.99768	6.3501	7.3958	17.304
	1.37809	3.99343	7.06744	20.4847			2.43909	7.7792	9.6025	16.56
	1.47634	3.33539	7.15045	15.2345			2.31401	6.0976	8.4721	16.2936
	1.96488	6.90519	10.0067	14.1648			2.26681	4.99212	10.9124	12.9241
	1.41482	4.15518	8.24802	10.8251			2.61519	5.7392	8.673	10.648
mean	1.537	4.511	7.769	15.35		mean	2.527	6.192	9.011	14.75
sem	0.1082	0.6176	0.6351	1.561		sem	0.1323	0.4581	0.5907	1.272
n	5	5	5	5		n	5	5	5	5
fig 2i						fig 2j
	BrdU+ APC						BrdU+ APC %
	MMI	MMI+T3-2d	MMI+T3-4d	MMI+T3-6d			MMI	MMI+T3-2d	MMI+T3-4d	MMI+T3-6d
	1.8136	21.6615	99.3754	95.6032			1.25	5.2	15.6	5.96
	1.11625	39.6148	139.935	119.221			0.81	9.92	19.8	5.82
	0.944857	13.5417	131.068	128.579			0.64	4.06	18.33	8.44
	1.84672	57.3821	91.561	86.8303			1.46	8.31	12.15	6.13
	1.5846	30.6652	117.122	60.6203			1.12	7.38	14.2	5.6
mean	1.461	32.57	115.8	98.17		mean	1.056	6.974	16.02	6.39
sem	0.1835	7.583	9.151	12.07		sem	0.1481	1.055	1.38	0.5198
n	5	5	5	5		n	5	5	5	5
fig 2k						fig 2l
	ki67						BrdU+ % in BAC
	MMI	MMI+T3-2d	MMI+T3-4d	MMI+T3-6d			TD	T3
	1173	1688	1978	1688			4.45	7.85
	1490	1804	1790	1328			6.48	10.32
	1382	1549	1636	1464			4.23	7.63
	1218	1361	1590	1408		mean	5.053	8.6
	1352	1447	1980	1542		sem	0.7162	0.8623
mean	1323	1570	1795	1486		n	3	3
sem	57.33	79.98	82.17	61.43
n	5	5	5	5

## Sheet: figure3
fig 3a				fig 3c				fig 3e
	TRα/TRβ				TRα expression					skin temperture (℃)
	APC	SVF	Adipocytes		Floxed	MTRαKO				Floxed				MTRαKO
	10.2938	14.5772	0.7959		0.761887	0.139674			PBS-5d	36.3452	36.9273	36.6938	35.8602	35.3682	35.5847	35.2463	35.6435
	8.0143	9.55718	0.8022		0.920411	0.164372			T3-5d	37.2839	37.4643	36.6563	37.8836	35.8921	36.0123	36.2367	35.5637
	9.5197	8.59933	0.8864		0.91873	0.09647
	8.6698	11.275	1.3059		0.997114	0.142259				Floxed			MTRαKO
	9.9744	9.86828			1.54367	0.418139				mean	sem	n	mean	sem	n
	13.0142	10.0762			0.88435	0.197352			PBS-5d	36.4566	0.232007	4	35.4607	0.092788	4
mean	9.914	10.66	0.9476		0.89833	0.084034			T3-5d	37.322	0.254992	4	35.9262	0.14036	4
sem	0.7088	0.8593	0.1212		1.07551	0.055885
n	6	6	4	mean	1	0.1623
				sem	0.08395	0.03995
				n	8	8
fig 3f
		iBAT weight
		Floxed							MTRαKO
	PBS-5d	76.1	93.2	86.1	73.5	86.3	64	74.2	67.6	47.1	64.1	70.9	50.2	45.1	54.4
	T3-5d	95.5	98.4	100.3	107.9	126.1	149.3	158.3	54.2	62.5	78.2	80.6	81.2	82.5	69.8
		Floxed			MTRαKO
		mean	sem	n	mean	sem	n
	PBS-5d	79.0571	3.75442	7	57.0571	3.92967	7
	T3-5d	119.4	9.71177	7	72.7143	4.12786	7
fig 3g
		APC cell number
		Floxed						MTRαKO
	PBS-5d	9.22678	8.02161	12.5258	7.81158	10.6868		3.87452	7.84784	6.5385	5.25125	3.95189
	T3-5d	21.7663	21.6385	11.4124	15.1106	21.8234	24.8238	6.4236	10.5243	5.92036	7.15768	14.0714	10.5873
		Floxed			MTRαKO
		mean	sem	n	mean	sem	n
	PBS-5d	9.65452	0.881922	5	5.4928	0.764568	5
	T3-5d	19.4292	2.06637	6	9.11411	1.291	6
fig 3h
		APC in live cells %
		Floxed						MTRαKO
	PBS-5d	15.5595	15.6672	18.1797	12.848	16.9632		8.9688	14.9768	13.0509	9.394	8.2503
	T3-5d	29.614	29.084	19.3103	16.058	26.7444	26.8656	12.12	8.768	10.14	11.08	18.37	15.7784
		Floxed			MTRαKO
		mean	sem	n	mean	sem	n
	PBS-5d	15.8435	0.888716	5	10.9282	1.30884	5
	T3-5d	24.6127	2.27979	6	12.7094	1.48997	6
fig 3i
		ki67
		Floxed						MTRαKO
	PBS-5d	1461	1489	1606	1506	1506		1363	1222	1185	1404	1195
	T3-5d	2009	2346	2198	2670	1872	2179	1723	1410	1724	1770	1747	1267
		Floxed			MTRαKO
		mean	sem	n	mean	sem	n
	PBS-5d	1513.6	24.5206	5	1273.8	45.6546	5
	T3-5d	2212.33	113.404	6	1606.83	87.125	6
fig 3j
	BrdU+ APC %
	Floxed	MTRαKO
	11.3	4.23
	10.8	2.61
	10.2	4.39
	18.9	5.44
	15.6	3.17
mean	13.36	3.968
sem	1.681	0.4947
n	5	5

## Sheet: figure4
fig 4b				fig 4c
	TRb expression					iBAT weight
	Floxed	MTRβKO				Floxed					MTRβKO
	1.33371	0.12585			PBS-5d	73.9	77.8	70.8	69.8	80.4	75.2	63.6	85.1	72.1	78.7
	0.558263	0.024394			T3-5d	125.9	142.6	124.2	133.7	144.8	145.3	157.8	141.9	129.4	122.3
	0.84795	0.035258
	1.35336	0.033571				Floxed			MTRβKO
	0.906709	0.019589				mean	sem	n	mean	sem	n
mean	1	0.04773			PBS-5d	74.54	2.02277	5	74.94	3.56435	5
sem	0.1522	0.01974			T3-5d	134.24	4.19555	5	139.34	6.21294	5
n	5	5
fig 4d
		APC cell number
		Floxed					MTRβKO
	PBS-5d	5.52642	6.05333	4.71103	8.10548	7.85353	5.38849	3.88693	7.19818	11.3498	5.63399
	T3-5d	20.0614	16.7484	22.5477	26.2332	19.3764	23.7953	22.188	14.4173	25.5931	29.4774
		Floxed			MTRβKO
		mean	sem	n	mean	sem	n
	PBS-5d	6.44996	0.661244	5	6.69148	1.27747	5
	T3-5d	20.9934	1.60273	5	23.0942	2.48586	5
fig 4e
		APC in live cells %
		Floxed					MTRβKO
	PBS-5d	8.5814	8.6724	10.175	11.242	11.7744	8.1892	6.01692	12.368	13.4796	10.3566
	T3-5d	21.456	18.6924	24.7234	26.5518	18.5598	20.8365	21.7529	17.6683	27.7884	22.68
		Floxed			MTRβKO
		mean	sem	n	mean	sem	n
	PBS-5d	10.089	0.650269	5	10.0821	1.35927	5
	T3-5d	21.9967	1.60011	5	22.1452	1.64379	5
fig 4f													fig 4g
		ki67												BrdU+ APC %
		Floxed					MTRβKO							Floxed	MTRβKO
	PBS-5d	5369	6442	8059	6954	8234	6535	6440	7781	8362	5973			9.16	12.7
	T3-5d	12243	9250	9955	11230	13095	16292	12511	10097	10625	14290			12.5	15.2
														14.2	19.8
		Floxed			MTRβKO									19.5	13.9
		mean	sem	n	mean	sem	n							12.5	22.6
	PBS-5d	7011.6	529.963	5	7018.2	449.883	5						mean	13.57	16.84
	T3-5d	11154.6	707.884	5	12763	1151.69	5						sem	1.693	1.876
													n	5	5
fig 4i				fig 4j
	TRα expression					APC cell number
	Floxed	UTRαKO				Floxed					UTRαKO
	0.663466	0.132736			PBS-5d	10.2535	12.8176	16.0353			11.0613	9.80689	13.7285
	0.802391	0.100022			T3-5d	28.1946	30.2091	20.3495	31.873	31.2255	23.7217	30.231	19.2371	28.372	20.9164
	1.20598	0.0442265
	0.815879	0.0634771				Floxed			UTRαKO
	0.998123	0.101003				mean	sem	n	mean	sem	n
	1.16038	0.311175			PBS-5d	13.0355	1.67261	3	11.5322	1.1563	3
	1.35378				T3-5d	28.3703	2.09959	5	24.4957	2.1093	5
mean	1	0.1254
sem	0.09506	0.03926
n	7	6
fig 4k													fig 4l
		APC in live cells %												BrdU+ APC %
		Floxed					UTRαKO							Floxed	UTRαKO
	PBS-5d	15.6303	16.6896	19.0896			18.193	13.471	19.2816					11.4	15.7
	T3-5d	27.2412	29.0472	21.1974	25.704	24.9804	22.6352	25.0257	21.28	29.0697	23.3442			14.5	9.65
														11	6.48
		Floxed			UTRαKO									9.39	13.6
		mean	sem	n	mean	sem	n							8.2	6.85
	PBS-5d	17.1365	1.02331	3	16.9819	1.78334	3						mean	10.9	10.46
	T3-5d	25.634	1.31051	5	24.271	1.34309	5						sem	1.067	1.828
													n	5	5

## Sheet: figure5
fig 5l
	Group	G1	S	G2M
	1	47.2094	44.361	8.42956
	2	58.0191	35.6802	6.30072
	3	43.87	45.3471	10.7829
	4	50.2015	42.3046	7.49396
	5	0	1.75439	98.2456

## Sheet: figure6
fig 6d								fig 6d
		Group1	Group2	Group3	Group4	Group5				State1	State2	State3
	State1	89.6873	2.41489	1.84086	5.85907	0.19794			Group1	87.2017	10.2771	2.52117
	State2	20.1509	12.0377	48.3774	19.3585	0.07547			Group2	2.91169	7.61337	89.4749
	State3	2.61321	74.7856	13.086	8.61759	0.89767			Group3	4.57903	63.1216	32.2994
									Group4	23.8517	41.3376	34.8106
									Group5	17.5439	3.50877	78.9474

## Sheet: figure7
fig 7c									fig 7f					fig 7f
		Dpp4+ cells			Icam1+ cells					DPP4+ (%)					ICAM+ (%)
	Adipoq	0.86162	1.18729	0.951094	6.91481	4.35714	5.90375			D0	D10	D20			D0	D10	D20
	PPARγ	0.942477	1.04827	1.00926	4.10647	6.90674	6.03902			99.5	74.2	56.2			0	9.26	30.1
	Fabp4	0.86569	1.04697	1.08734	6.94867	8.83418	9.72491			99.8	80.8	50.3			0	12.38	36.5
										99	63.6	57.8			0	7.62	16.4
		Dpp4+ cells			Icam1+ cells				mean	99.43	72.87	54.77		mean	0	9.753	27.67
		mean	sem	n	mean	sem	n		sem	0.2333	5.01	2.281		sem	0	1.396	5.929
	Adipoq	1	0.0971398	3	5.72523	0.74371	3		n	3	3	3		n	3	3	3
	PPARγ	1	0.0308879	3	5.68408	0.827621	3
	Fabp4	1	0.0681592	3	8.50259	0.818403	3
fig 7g
	ICAM+ (%)
	D0	D10	D20
	99.8	98.7	95.9
	99.8	97.6	96.7
	100	99.8	95.6
mean	99.87	98.7	96.07
sem	0.06667	0.6351	0.3283
n	3	3	3

## Sheet: figure8
fig 8b								fig 8b
		Group1	Group2	Group3	Group4	Group5				State1	State2	State3
	MMI	53.1834	20.4063	13.967	12.2256	0.217667			MMI	53.2015	26.0113	20.7872
	T3	31.4401	42.5635	17.5115	7.87391	0.624913			T3	29.4224	16.8842	53.6934
fig 8c					fig 8c
	DPP4+ APC %					DPP4+ cell number
	MMI	MMI+T3-1d	MMI+T3-4d			MMI	MMI+T3-1d	MMI+T3-4d
	36.8	40.5	33.1			5.33923	8.77095	21.0854
	36.7	50.4	32.9			5.05758	10.0469	23.2519
	40.4	48.9	33.7			5.96441	8.97504	24.097
		41.6	34.4				6.49908	11.5935
mean	37.97	45.35	33.53		mean	5.454	8.573	20.01
sem	1.217	2.511	0.3376		sem	0.268	0.7458	2.875
n	3	4	4		n	3	4	4
fig 8d					fig 8d
	ICAM1+ APC %					ICAM1+ cell number
	MMI	MMI+T3-1d	MMI+T3-4d			MMI	MMI+T3-1d	MMI+T3-4d
	26.9	23.8	34.5			3.90286	5.15428	21.9773
	29.5	16	33.2			4.06535	3.18948	23.4639
	26.6	20.6	31.1			3.92706	3.7809	22.2379
			40				4.34313	13.4809
mean	27.67	20.13	34.7		mean	3.965	4.117	20.29
sem	0.9207	2.264	1.9		sem	0.05062	0.4184	2.293
n	3	3	4		n	3	4	4
fig 8h						fig 8i
fig 8j				fig 8j
	Myc (SVF) expression				Myc (APC) expression
	Floxed	MTRαKO			Floxed	MTRαKO
	0.933891	0.435234			1.06656	0.312022
	0.915433	0.384691			0.983165	0.322043
	1.15068	0.369936			0.950277	0.33342
	0.973937	0.372433		mean	1	0.3225
	1.22337	0.487361		sem	0.03461	0.006181
	0.952065	0.537693		n	3	3
mean	1.025	0.4312
sem	0.05272	0.02821
n	6	6
fig 8k
		IgG/TR(HA)						Input

## Sheet: figure9
fig 9a				fig 9a					fig 9b						fig 9b
	Myc expression in APCs				Hk2 expression in APCs					Dpp4 expression						Pi16 expression
	shLacZ	shMyc			shLacZ	shHk2				shLacZ	shLacZ+T3	shMyc+T3	shHk2+T3			shLacZ	shLacZ+T3	shMyc+T3	shHk2+T3
	1.10777	0.733097			0.975129	0.609776				0.845315	0.389783	0.698501	0.768819			0.895207	0.335756	0.678558	0.832737
	1.04464	0.826168			0.852486	0.582062				1.25006	0.319852	0.827174	0.80893			1.14668	0.460246	0.737384	0.463248
	0.84759	0.647063			1.17239	0.744925				0.904627	0.448574	0.897541	0.728684			0.958108	0.484339	0.567539	0.777357
mean	1	0.7354		mean	1	0.6456			mean	1	0.3861	0.8077	0.7688		mean	1	0.4268	0.6612	0.6911
sem	0.07835	0.05172		sem	0.09318	0.05031			sem	0.1262	0.03721	0.05827	0.02317		sem	0.07556	0.04604	0.0498	0.115
n	3	3		n	3	3			n	3	3	3	3		n	3	3	3	3
fig 9c									fig 9b						fig 9b
	% DPP4+ in APCs									Fabp4 expression						Plin2 expression
	shLacZ	shLacZ+T3	shMyc+T3	shHk2+T3						shLacZ	shLacZ+T3	shMyc+T3	shHk2+T3			shLacZ	shLacZ+T3	shMyc+T3	shHk2+T3
	48.6	26	46.4	33.4						0.888849	4.83659	1.70188	2.64851			0.88577	3.17346	2.95734	1.91208
	38.6	27.3	40.2	40.5						1.18485	3.16232	1.42296	2.74186			1.22852	3.87934	2.51207	1.79954
	37.9	35.7	36.7	44.6						0.926296	5.06484	1.45146	1.85585			0.885715	3.99313	3.03845	2.46024
mean	41.7	29.67	41.1	39.5					mean	1	4.355	1.525	2.415		mean	1	3.682	2.836	2.057
sem	3.456	3.04	2.836	3.272					sem	0.09306	0.5998	0.08861	0.2811		sem	0.1143	0.2564	0.1636	0.2041
n	3	3	3	3					n	3	3	3	3		n	3	3	3	3
fig 9c									fig 9h						fig 9h
	% ICAM1+ in APCs									Stmn1 expression						Cenpa expression
	shLacZ	shLacZ+T3	shMyc+T3	shHk2+T3						shLacZ	shLacZ+T3	shMyc+T3	shHk2+T3			shLacZ	shLacZ+T3	shMyc+T3	shHk2+T3
	24	32.5	26.4	23.36						0.897491	2.78805	1.40772	1.65959			1.12464	2.24667	1.58581	1.27049
	25.5	35.9	22.2	28.89						1.32344	2.60173	1.57321	2.08702			1.02894	1.99173	1.22659	1.74714
	28	39.2	28.6	31.93						0.779065	2.47353	1.75895	1.92522			0.846417	2.46201	1.84359	1.81946
mean	25.83	35.87	25.73	28.06					mean	1	2.621	1.58	1.891		mean	1	2.233	1.552	1.612
sem	1.167	1.934	1.877	2.509					sem	0.1653	0.09131	0.1014	0.1246		sem	0.08161	0.1359	0.1789	0.1722
n	3	3	3	3					n	3	3	3	3		n	3	3	3	3
									fig9i
fig 9e										Ccnb1 expression
		Ccnb1								shLacZ	shLacZ+T3	shMyc+T3	shHk2+T3
		=0	>0							1.06368	2.95008	1.49939	2.3895
	MMI	66.6667	33.3333							1.134	3.33765	1.44207	2.01292
	T3	8.88889	91.1111							0.802323	3.20787	1.30424	1.86525
									mean	1	3.165	1.415	2.089
									sem	0.1009	0.1139	0.05791	0.1561
									n	3	3	3	3
fig 9f
	BrdU+ % in APCs
	shLacZ	shLacZ+T3	shMyc+T3	shHk2+T3
	3.4	24.1	10.2	8.88
	4.83	31.2	11.6	10.3
	3.82	18.6	14.8	8.24
mean	4.017	24.63	12.2	9.14
sem	0.4244	3.647	1.361	0.6087
n	3	3	3	3

## Sheet: figure s1
fig s1c					fig s1e
fig s1d				fig s1d				fig s1f					fig s1f
	UCP1 expression				UCP1 expression				BW					iBAT/BW
	MMI	MMI+T3-4h			MMI	MMI+T3-5d			MMI	MMI+T3-4h	MMI+T3-5d			MMI	MMI+T3-4h	MMI+T3-5d
	0.803879	1.46879			1.21828	0.419177			20.79	22.21	22.06			2.51082	2.31427	4.63282
	0.891273	1.47196			1.13605	0.591475			21.99	21.22	20.41			2.50114	1.86145	5.28172
	0.852182	1.55801			0.853384	0.230792			22.27	23.25	21.08			2.20027	2.42581	5.62144
	1.13733	1.51588			0.707159	0.293307			22.54	21.8	21.99			1.95209	2.34862	5.06594
	1.31534	1.62146			1.08513	0.665			20.17	21.54	21.34			2.49876	2.38162	4.80787
mean	1	1.527		mean	1	0.44		mean	21.55	22	21.38		mean	2.333	2.266	5.082
sem	0.09758	0.02866		sem	0.09504	0.08345		sem	0.4568	0.3512	0.3055		sem	0.1118	0.1029	0.1744
n	5	5		n	5	5		n	5	5	5		n	5	5	5
fig s1g					fig s1g
	adipocyte number					svf number
	MMI	MMI+T3-4h	MMI+T3-5d			MMI	MMI+T3-4h	MMI+T3-5d
	21.7	28.4	38.9			3.4	3.2	6.7
	20.8	19.5	32.1			3.6	3.8	6.9
	25.9	25.3	33.1			3.2	3.8	8.2
mean	22.8	24.4	34.7		mean	3.4	3.6	7.267
sem	1.572	2.608	2.12		sem	0.1155	0.2	0.4702
n	3	3	3		n	3	3	3
fig s1h							fig s1h
	BW							iBAT/BW
	MMI	MMI+T3(0.1X)	MMI+T3(0.5X)	MMI+T3(1X)				MMI	MMI+T3(0.1X)	MMI+T3(0.5X)	MMI+T3(1X)
	19.25	18.11	20.42	20.67				2.91429	2.65599	5.1714	5.26851
	20.05	19.38	18.77	20.46				2.81297	3.51909	4.45392	5.89443
	20.56	20.88	20.73	21.03				2.59728	3.05556	4.5152	5.52069
	20.61	22.35	18.89	19.18				2.8821	3.10962	4.67443	6.49635
	19.78	21.5	22.99	19.31				2.45197	2.34884	4.26707	5.69653
mean	20.05	20.44	20.36	20.13			mean	2.732	2.938	4.616	5.775
sem	0.2536	0.7589	0.7664	0.3732			sem	0.08913	0.2009	0.1533	0.2076
n	5	5	5	5			n	5	5	5	5
fig s1h							fig s1h
	BW							iBAT/BW
	MMI	MMI+T3-2d	MMI+T3-4d	MMI+T3-6d				MMI	MMI+T3-2d	MMI+T3-4d	MMI+T3-6d
	20.18	21.15	20.66	21.85				3.00297	3.52246	4.82091	5.91762
	20.78	19.14	19.89	20.99				3.29644	4.36259	4.81649	6.12673
	19.91	20.3	19.95	21.33				3.14415	4.26601	5.70927	7.8106
	22.35	20.37	21.79	20.64				2.6264	4.31026	6.51943	6.38081
	18.84	22.41	20.2	21.22				3.29618	3.98929	5.59406	6.90386
mean	20.41	20.67	20.5	21.21			mean	3.073	4.09	5.492	6.628
sem	0.5774	0.5397	0.3503	0.1997			sem	0.1243	0.1559	0.3178	0.3385
n	5	5	5	5			n	5	5	5	5
fig s1i				fig s1j				fig s1k				fig s1l
	iBAT weight				SVF cell number				skin temperture (℃)				rectal temperture (℃)
	Ctrl	MMI			Ctrl	MMI			Ctrl	MMI			Ctrl	MMI
	76.8	52.2			11.7	5.1			36.7823	34.3546			36.5	36.2
	57.9	57.3			10.6	5.8			35.9962	35.334			37.2	35.7
	62.4	48.9			9.1	5.6			36.5287	34.5668			37.8	35.8
	69.4	46.8		mean	10.47	5.5		mean	36.44	34.75			37.4	36.4
	62.6	53.2		sem	0.7535	0.2082		sem	0.2316	0.2975			38.1	36.6
mean	65.82	51.68		n	3	3		n	3	3		mean	37.4	36.14
sem	3.303	1.813										sem	0.2739	0.172
n	5	5										n	5	5

[truncated: 7 more sheets: figure s2, figure s3, figure s4, figure s5, figure s10, figure s15, figure s16]
